# Supplementary material for: Tumour‐induced alterations in single‐nucleus transcriptome of atrophying muscles indicate enhanced protein degradation and reduced oxidative metabolism
Source: J Cachexia Sarcopenia Muscle. 2024 Jul 13;15(5):1898–914. doi: 10.1002/jcsm.13540 (PMC11446705; doi:10.1002/jcsm.13540)
Supplement: Supplementary file 2 — Table S1. Differential Expression Analysis of Hallmark Gene Sets in EDA‐A2 treated myotubes. Related to Figure 6. [file JCSM-15-1898-s002.xlsx]

## Sheet: Table S1
EDA-A2 vs Control (Hallmark Gene Sets)
NAME	SIZE	ES	NES	NOM p-val	FDR q-val	FWER p-val	RANK AT MAX
INTERFERON ALPHA RESPONSE	89	0.681688	2.3243	0	0	0	2218
INTERFERON GAMMA RESPONSE	169	0.608051	2.24599	0	0	0	2064
ALLOGRAFT REJECTION	135	0.608782	2.19662	0	0	0	2043
INFLAMMATORY RESPONSE	156	0.587028	2.16339	0	0	0	1941
TNFA SIGNALING VIA NFKB	189	0.559015	2.11124	0	0	0	1602
IL6 JAK STAT3 SIGNALING	69	0.572035	1.8543	0	0.000173077	0.001	1789
COMPLEMENT	162	0.466332	1.70086	0	0.00492705	0.039	2362
KRAS SIGNALING UP	169	0.43916	1.64576	0.00302572	0.00725578	0.065	794
TGF BETA SIGNALING	53	0.464617	1.4389	0.0486957	0.0608999	0.467	1772
APOPTOSIS	148	0.399438	1.43771	0.0109375	0.0555001	0.47	2241
IL2 STAT5 SIGNALING	174	0.378281	1.42279	0.0109034	0.0584064	0.519	1953
APICAL SURFACE	35	0.483604	1.39209	0.0702403	0.0704066	0.62	1533
COAGULATION	99	0.389106	1.33218	0.045677	0.110224	0.813	1896
HEDGEHOG SIGNALING	32	0.477998	1.3244	0.121905	0.109909	0.833	1073
P53 PATHWAY	191	0.339488	1.26843	0.0672389	0.158726	0.934	2993
UV RESPONSE UP	148	0.340194	1.23604	0.110448	0.187408	0.967	2244
APICAL JUNCTION	172	0.288203	1.0602	0.31853	0.536462	1	1074
XENOBIOTIC METABOLISM	160	0.282124	1.01992	0.418182	0.616654	1	1712
BILE ACID METABOLISM	94	0.285517	0.976436	0.497615	0.716037	1	2206
PANCREAS BETA CELLS	22	0.363525	0.945499	0.548736	0.772216	1	597
WNT BETA CATENIN SIGNALING	39	0.309143	0.907672	0.613518	0.846353	1	798
HEME METABOLISM	171	0.226325	0.832384	0.836858	1	1	1090
PI3K AKT MTOR SIGNALING	100	0.233294	0.798558	0.856905	1	1	3138
MITOTIC SPINDLE	198	0.196659	0.740066	0.975385	1	1	1776
NOTCH SIGNALING	30	0.222625	0.628713	0.947368	1	1	2101
DNA REPAIR	148	0.168619	0.618488	1	1	1	4825
E2F TARGETS	200	0.107603	0.404935	1	0.999934	1	3782
G2M CHECKPOINT	196	-0.100511	-0.408204	1	0.999889	1	3617
MYC TARGETS V1	200	-0.133561	-0.542745	1	1	1	5583
PROTEIN SECRETION	92	-0.156329	-0.574348	1	1	1	5090
REACTIVE OXYGEN SPECIES PATHWAY	48	-0.221411	-0.718406	0.914221	1	1	4658
PEROXISOME	92	-0.213739	-0.786698	0.906166	1	1	3883
MYC TARGETS V2	57	-0.233069	-0.789365	0.822384	1	1	4008
ANDROGEN RESPONSE	95	-0.236975	-0.863083	0.777778	1	1	2295
SPERMATOGENESIS	89	-0.242701	-0.87626	0.74124	1	1	3557
CHOLESTEROL HOMEOSTASIS	71	-0.259254	-0.904491	0.643541	1	1	2945
MTORC1 SIGNALING	199	-0.22285	-0.919549	0.700297	1	1	3860
GLYCOLYSIS	190	-0.236076	-0.960592	0.539359	0.968829	1	4150
ADIPOGENESIS	191	-0.244379	-0.988186	0.469325	0.913097	1	4119
EPITHELIAL MESENCHYMAL TRANSITION	185	-0.258435	-1.03683	0.362857	0.765004	1	3060
HYPOXIA	185	-0.259451	-1.0485	0.307246	0.784342	1	3313
UNFOLDED PROTEIN RESPONSE	111	-0.283868	-1.06678	0.32199	0.781625	0.998	4519
KRAS SIGNALING DN	126	-0.277487	-1.08396	0.254453	0.790343	0.996	1445
UV RESPONSE DN	139	-0.327589	-1.26179	0.0632184	0.254738	0.77	2182
FATTY ACID METABOLISM	141	-0.331284	-1.29294	0.0539084	0.231239	0.686	3827
ANGIOGENESIS	30	-0.437436	-1.29721	0.121896	0.2679	0.671	2356
ESTROGEN RESPONSE EARLY	177	-0.394114	-1.57223	0.00277008	0.0330984	0.103	2225
ESTROGEN RESPONSE LATE	170	-0.430833	-1.70695	0	0.00862264	0.018	2256
MYOGENESIS	194	-0.467756	-1.88301	0	0.00137193	0.002	2513
OXIDATIVE PHOSPHORYLATION	199	-0.493152	-1.99033	0	0	0	3860
