# Supplementary material for: Tumour‐induced alterations in single‐nucleus transcriptome of atrophying muscles indicate enhanced protein degradation and reduced oxidative metabolism
Source: J Cachexia Sarcopenia Muscle. 2024 Jul 13;15(5):1898–914. doi: 10.1002/jcsm.13540 (PMC11446705; doi:10.1002/jcsm.13540)
Supplement: Supplementary file 3 — Table S2. Gene Set Enrichment Analysis in Type IIb myonuclei: Cachectic vs Control. Related to Figure 6. [file JCSM-15-1898-s004.xlsx]

## Sheet: Table S2
Type IIb (Cachectic vs Control - Hallmark Gene Sets)
NAME	SIZE	ES	NES	NOM p-val	FDR q-val	FWER p-val	RANK AT MAX
SPERMATOGENESIS	80	0.625731	1.5838	0.011254	0.091126	0.088	2271
MYC TARGETS V1	186	0.550322	1.54746	0.00293686	0.0763034	0.143	2853
PROTEIN SECRETION	90	0.594132	1.53905	0.014377	0.0577138	0.16	1902
TGF BETA SIGNALING	49	0.650571	1.51108	0.0161031	0.0618704	0.222	1920
ANDROGEN RESPONSE	85	0.592827	1.50384	0.0128411	0.0551165	0.246	1912
G2M CHECKPOINT	169	0.521978	1.44343	0.00580551	0.0942208	0.455	1644
TNFA SIGNALING VIA NFKB	159	0.511328	1.40505	0.0144718	0.124108	0.599	2636
PANCREAS BETA CELLS	18	0.720542	1.38567	0.0777385	0.128763	0.669	2029
HEME METABOLISM	156	0.502055	1.37696	0.0263975	0.124552	0.699	2440
UV RESPONSE DN	134	0.503502	1.3634	0.0288462	0.128519	0.746	1703
WNT BETA CATENIN SIGNALING	37	0.603143	1.35279	0.0836178	0.128506	0.782	2853
UNFOLDED PROTEIN RESPONSE	104	0.516781	1.33636	0.05	0.137236	0.833	1763
IL6 JAK STAT3 SIGNALING	55	0.522146	1.25997	0.128981	0.2367	0.963	2083
REACTIVE OXIGEN SPECIES PATHWAY	44	0.53457	1.2486	0.171849	0.24031	0.976	3554
XENOBIOTIC METABOLISM	144	0.453014	1.24068	0.0744681	0.237227	0.98	868
MTORC1 SIGNALING	173	0.440486	1.22091	0.101597	0.259337	0.991	2094
MITOTIC SPINDLE	185	0.419753	1.16902	0.155786	0.340781	0.998	1958
DNA REPAIR	140	0.426796	1.14953	0.212991	0.359614	0.999	4134
MYC TARGETS V2	55	0.447438	1.06056	0.357605	0.555617	1	3472
ESTROGEN RESPONSE EARLY	153	0.388885	1.05933	0.331307	0.531459	1	997
HEDGEHOG SIGNALING	28	0.494447	1.04783	0.411458	0.535919	1	505
BILE ACID METABOLISM	86	0.409017	1.04383	0.392912	0.521401	1	1830
P53 PATHWAY	166	0.373689	1.02896	0.373692	0.536781	1	1461
PI3K AKT MTOR SIGNALING	91	0.388563	0.999741	0.446178	0.58528	1	2626
APOPTOSIS	129	0.373022	0.998849	0.448598	0.564489	1	1100
E2F TARGETS	174	0.350394	0.976662	0.511556	0.594949	1	3740
INTERFERON ALPHA RESPONSE	67	0.369447	0.911593	0.623987	0.73332	1	149
IL2 STAT5 SIGNALING	165	0.321264	0.88815	0.738197	0.76563	1	1678
INFLAMMATORY RESPONSE	127	0.310484	0.837274	0.812308	0.854027	1	1703
INTERFERON GAMMA RESPONSE	140	0.278812	0.749886	0.968944	0.9689	1	2102
NOTCH SIGNALING	29	0.344128	0.741572	0.863874	0.945763	1	946
ALLOGRAFT REJECTION	114	-0.297329	-0.853629	0.811671	0.793093	1	1280
ESTROGEN RESPONSE LATE	142	-0.308208	-0.899498	0.728358	0.720215	1	1462
KRAS SIGNALING UP	146	-0.323261	-0.921071	0.617391	0.699171	1	1191
COMPLEMENT	140	-0.326275	-0.943442	0.593123	0.676084	1	964
ANGIOGENESIS	29	-0.426813	-0.960419	0.511905	0.667668	1	1545
APICAL SURFACE	32	-0.424784	-0.975358	0.491049	0.669165	1	2628
PEROXISOME	86	-0.356236	-0.983271	0.479769	0.695613	1	1787
COAGULATION	89	-0.384588	-1.04602	0.368286	0.552076	0.999	3032
KRAS SIGNALING DN	104	-0.390993	-1.07305	0.304734	0.520748	0.993	1370
EPITHELIAL MESENCHYMAL TRANSITION	157	-0.389562	-1.13768	0.184848	0.390932	0.983	1215
CHOLESTEROL HOMEOSTASIS	59	-0.471111	-1.20918	0.178756	0.274948	0.922	3078
APICAL JUNCTION	147	-0.426681	-1.23561	0.082153	0.258039	0.875	1021
GLYCOLYSIS	161	-0.422239	-1.24038	0.0636364	0.286549	0.867	1245
ADIPOGENESIS	183	-0.413735	-1.25097	0.0774194	0.312283	0.847	1821
UV RESPONSE UP	126	-0.4528	-1.29015	0.0364146	0.281875	0.747	1248
FATTY ACID METABOLISM	132	-0.483052	-1.38164	0.019774	0.174851	0.494	1583
HYPOXIA	167	-0.478041	-1.42347	0	0.162315	0.366	1004
OXIDATIVE PHOSPHORYLATION	190	-0.637779	-1.92168	0	0	0	1885
MYOGENESIS	177	-0.657772	-1.95036	0	0	0	1012
