# Supplementary material for: Tumour‐induced alterations in single‐nucleus transcriptome of atrophying muscles indicate enhanced protein degradation and reduced oxidative metabolism
Source: J Cachexia Sarcopenia Muscle. 2024 Jul 13;15(5):1898–914. doi: 10.1002/jcsm.13540 (PMC11446705; doi:10.1002/jcsm.13540)
Supplement: Supplementary file 4 — Table S3. Gene Sets and Genes Enriched in both EDA‐A2‐treated Myotubes and Cachectic Type IIb Myonuclei. Related to Figure 6. [file JCSM-15-1898-s005.xlsx]

## Sheet: Hallmark Gene Sets
Sample	Gene Set	Set Size	Enriched Genes	Common Genes	ES	NES	qvalue	Core Enrichment
EDA-A2 Treated Myotubes	Myogenesis	194	78	27	-0.467756	-1.88301	0.00137193	Acta1	Actc1	Actn2	Ankrd2	Cdh13	Ckm	Ckmt2	Crat	Eno3	Fabp3	Fhl1	Hspb8	Ldb3	Mb	Mef2c	Myh1	Myh2	Myl1	Mylpf	Pgam2	Schip1	Sgcd	Sgcg	Sh3bgr	Tnnc2	Tnni2	Tnnt3	Apod	Bag1	Bin1	Cacng1	Camk2b	Cav3	Cd36	Chrna1	Chrng	Ckb	Clu	Col1a1	Col4a2	Col6a3	Cox6a2
Type IIb Myonuclei (Cachectic)	Myogenesis	177	55	27	-0.657772	-1.95036	0	Acta1	Actc1	Actn2	Ankrd2	Cdh13	Ckm	Ckmt2	Crat	Eno3	Fabp3	Fhl1	Hspb8	Ldb3	Mb	Mef2c	Myh1	Myh2	Myl1	Mylpf	Pgam2	Schip1	Sgcd	Sgcg	Sh3bgr	Tnnc2	Tnni2	Tnnt3	Acsl1	Actn3	Ak1	Atp2a1	Bhlhe40	Casq1	Des	Dtna	Gadd45b	Igf1	Large1	Mras	Myh4	Myom2	Myoz1
EDA-A2 Treated Myotubes	Oxidative Phosphorylation	199	119	61	-0.493152	-1.99033	0	Acaa2	Acat1	Aco2	Atp5b	Atp5c1	Atp5d	Atp5g1	Atp5g3	Atp5h	Atp5j	Atp5j2	Atp6ap1	Atp6v0b	Cox10	Cox4i1	Cox5a	Cox5b	Cox6a1	Cox6c	Cox7a2	Cox7b	Cox7c	Cox8a	Cyc1	Fdx1	Got2	Gpi1	Idh3b	Ldha	Mdh1	Mdh2	Mfn2	Mpc1	Ndufa4	Ndufa6	Ndufa8	Ndufab1	Ndufb2	Ndufb3	Ndufb5	Ndufb8	Ndufc1
Type IIb Myonuclei (Cachectic)	Oxidative Phosphorylation	190	91	61	-0.637779	-1.92168	0	Acaa2	Acat1	Aco2	Atp5b	Atp5c1	Atp5d	Atp5g1	Atp5g3	Atp5h	Atp5j	Atp5j2	Atp6ap1	Atp6v0b	Cox10	Cox4i1	Cox5a	Cox5b	Cox6a1	Cox6c	Cox7a2	Cox7b	Cox7c	Cox8a	Cyc1	Fdx1	Got2	Gpi1	Idh3b	Ldha	Mdh1	Mdh2	Mfn2	Mpc1	Ndufa4	Ndufa6	Ndufa8	Ndufab1	Ndufb2	Ndufb3	Ndufb5	Ndufb8	Ndufc1
EDA-A2 Treated Myotubes	Fatty Acid Metabolism	141	60	17	-0.331284	-1.29294	0.231239	Acaa2	Aco2	Acsl1	Adsl	Aldoa	Crat	Eno3	Idh3b	Ldha	Lgals1	Mdh1	Mdh2	Pdhb	Ppara	Sdha	Sdhc	Suclg1	Aadat	Acaa1a	Acadvl	Acat2	Acot2	Acot8	Adh7	Alad	Aoc3	Bckdhb	Bmpr1b	Car2	Cd36	Dhcr24	Echs1	Eno2	Fabp2	Fasn	Fh1	Fmo1	G0s2	Gabarapl1	Gad2	Gcdh	Glul
Type IIb Myonuclei (Cachectic)	Fatty Acid Metabolism	132	35	17	-0.483052	-1.38164	0.174851	Acaa2	Aco2	Acsl1	Adsl	Aldoa	Crat	Eno3	Idh3b	Ldha	Lgals1	Mdh1	Mdh2	Pdhb	Ppara	Sdha	Sdhc	Suclg1	Acsl4	Ccdc58	Cpt1a	Decr1	Dld	Dlst	Ech1	Etfdh	Gpd1	Gpd2	Hadh	Hsd17b4	Hsdl2	Kmt5a	Mgll	Odc1	Rap1gds1	Trp53inp2
EDA-A2 Treated Myotubes	Il6 Jak Stat3 Signaling	69	24	1	0.572035	1.8543	0.000173077	Il15ra	Ccl7	Cd14	Csf1	Cxcl10	Cxcl9	Fas	Ifnar1	Ifngr1	Ifngr2	Il10rb	Il12rb1	Il1r1	Il1r2	Il2rg	Il7	Irf1	Map3k8	Osmr	Pik3r5	Tlr2	Tnfrsf1b	Tnfrsf21	Tyk2
Type IIb Myonuclei (Cachectic)	Il6 Jak Stat3 Signaling	55	8	1	0.522146	1.25997	0.2367	Il15ra	Acvr1b	Cntfr	Grb2	Il6st	Pdgfc	Pim1	Stat3
EDA-A2 Treated Myotubes	Tgf Beta Signaling	53	12	5	0.464617	1.4389	0.0608999	Bmpr2	Klf10	Map3k7	Smad7	Wwtr1	Apc	Bmp2	Id2	Ifngr2	Junb	Ltbp2	Serpine1
Type IIb Myonuclei (Cachectic)	Tgf Beta Signaling	49	21	5	0.650571	1.51108	0.0618704	Bmpr2	Klf10	Map3k7	Smad7	Wwtr1	Arid4b	Bmpr1a	Cdk9	Fkbp1a	Furin	Pmepa1	Skil	Slc20a1	Smad1	Smad3	Smurf2	Tgfbr1	Tgif1	Tjp1	Trim33	Ube2d3
EDA-A2 Treated Myotubes	Tnfa Signaling Via Nfkb	189	64	7	0.559015	2.11124	0	Il15ra	Klf10	Panx1	Pnrc1	Rel	Ripk2	Tank	Bcl3	Birc3	Bmp2	Ccl5	Ccrl2	Cd80	Cd83	Cflar	Csf1	Cxcl1	Cxcl10	Cxcl5	Edn1	Egr1	Egr2	Fut4	Gadd45b	Gem	Icam1	Icosl	Ier2	Ifih1	Ifngr2	Il18	Il1a	Irf1	Junb	Lif	Map3k8	Marcks	Mxd1	Nfkb2	Nfkbia	Nfkbie	Olr1
Type IIb Myonuclei (Cachectic)	Tnfa Signaling Via Nfkb	159	39	7	0.511328	1.40505	0.124108	Il15ra	Klf10	Panx1	Pnrc1	Rel	Ripk2	Tank	Abca1	B4galt1	Bcl6	Birc2	Ccn1	Ccnl1	Cebpb	Cebpd	Dennd5a	Dnajb4	Gadd45a	Il6st	Klf6	Nampt	Nfat5	Nfe2l2	Nfil3	Nr4a3	Pde4b	Pdlim5	Pfkfb3	Plpp3	Pmepa1	Ptger4	Sgk1	Slc2a3	Smad3	Sqstm1	Tgif1	Trip10	Tsc22d1	Zbtb10
[truncated: 77 more columns]

## Sheet: KEGG Gene Sets
Sample	ID	Gene Set	Set Size	Enriched Genes	Common Genes	ES	NES	qvalue	Core Enrichment
EDA-A2 Treated Myotubes	mmu05415	Diabetic cardiomyopathy	170	107	53	-0.412592	-1.38943	0.183997	Atp5f1b	Atp5f1c	Atp5f1d	Atp5mc1	Atp5mc3	Atp5pd	Atp5pf	Camk2a	Camk2d	Col1a2	Cox4i1	Cox5a	Cox5b	Cox6a1	Cox6c	Cox7a2	Cox7b	Cox7c	Cox8a	Cyc1	Gapdh	Gys1	Irs1	Mapk14	Mpc1	Mpc2	Ndufa4	Ndufa6	Ndufa8	Ndufab1	Ndufb2	Ndufb3	Ndufb8	Ndufb9	Ndufc1	Ndufs1	Ndufs5	Pik3cd	Plcb4	Ppara	Ppp1cc
Type IIb Myonuclei (Cachectic)	mmu05415	Diabetic cardiomyopathy	173	71	53	-0.468619	-1.4031	0.10974	Atp5f1b	Atp5f1c	Atp5f1d	Atp5mc1	Atp5mc3	Atp5pd	Atp5pf	Camk2a	Camk2d	Col1a2	Cox4i1	Cox5a	Cox5b	Cox6a1	Cox6c	Cox7a2	Cox7b	Cox7c	Cox8a	Cyc1	Gapdh	Gys1	Irs1	Mapk14	Mpc1	Mpc2	Ndufa4	Ndufa6	Ndufa8	Ndufab1	Ndufb2	Ndufb3	Ndufb8	Ndufb9	Ndufc1	Ndufs1	Ndufs5	Pik3cd	Plcb4	Ppara	Ppp1cc
EDA-A2 Treated Myotubes	mmu04261	Adrenergic signaling in cardiomyocytes	130	39	6	-0.415756	-1.35474	0.311974	Actc1	Cacna1s	Cacna2d4	Camk2a	Camk2d	Slc8a3	Adcy1	Adcy2	Adcy7	Adcy8	Adra1b	Adrb1	Atp1a1	Atp1a3	Atp1b2	Atp1b4	Atp2a2	Atp2a3	Cacna2d1	Cacna2d2	Cacna2d3	Cacnb2	Cacng8	Camk2b	Kcnq1	Myh6	Myh7	Myl2	Myl4	Pln	Ppp2r2b	Prkaca	Rapgef3	Rapgef4	Slc8a2	Tnnc1	Tnni3	Tnnt2	Tpm3
Type IIb Myonuclei (Cachectic)	mmu04261	Adrenergic signaling in cardiomyocytes	125	26	6	-0.522648	-1.50746	0.0730149	Actc1	Cacna1s	Cacna2d4	Camk2a	Camk2d	Slc8a3	Adcy6	Atp1a2	Atp1b1	Atp2a1	Atp2b3	Bcl2	Cacng6	Calm2	Camk2g	Creb3l2	Creb5	Gnaq	Plcb4	Popdc2	Ppp2r1b	Ppp2r3a	Ppp2r5c	Prkca	Tpm1	Tpm2
EDA-A2 Treated Myotubes	mmu05414	Dilated cardiomyopathy	82	49	8	-0.61658	-1.87625	0.0195582	Actc1	Cacna1s	Cacna2d4	Sgcd	Sgcg	Slc8a3	Tpm1	Ttn	Adcy1	Adcy2	Adcy7	Adcy8	Adrb1	Atp2a2	Atp2a3	Cacna2d1	Cacna2d2	Cacna2d3	Cacnb2	Cacnb4	Cacng1	Cacng8	Gnas	Itga1	Itga10	Itga11	Itga2b	Itga3	Itga5	Itga9	Itgb3	Itgb5	Itgb7	Lama1	Lama2	Lmna	Myh6	Myh7	Myl2	Pln	Prkaca
Type IIb Myonuclei (Cachectic)	mmu05414	Dilated cardiomyopathy	77	19	8	-0.587044	-1.5755	0.079716	Actc1	Cacna1s	Cacna2d4	Sgcd	Sgcg	Slc8a3	Tpm1	Ttn	Actb	Actg1	Adcy6	Atp2a1	Cacng6	Des	Igf1	Itga4	Itgb6	Sgca	Tpm2
EDA-A2 Treated Myotubes	mmu04714	Thermogenesis	198	97	46	-0.373628	-1.27926	0.311974	Acsl1	Adcy6	Atp5f1b	Atp5f1c	Atp5f1d	Atp5mc1	Atp5mc3	Atp5mf	Atp5mg	Atp5pd	Atp5pf	Cox10	Cox4i1	Cox5a	Cox5b	Cox6a1	Cox6c	Cox7a2	Cox7b	Cox7c	Cox8a	Cyc1	Mapk14	Ndufa4	Ndufa6	Ndufa8	Ndufab1	Ndufb2	Ndufb3	Ndufb8	Ndufb9	Ndufc1	Ndufs1	Ndufs5	Ppargc1a	Prkag3	Rptor	Sdhb	Sdhc	Sdhd	Smarcd3
Type IIb Myonuclei (Cachectic)	mmu04714	Thermogenesis	193	73	46	-0.529672	-1.60544	0.00977611	Acsl1	Adcy6	Atp5f1b	Atp5f1c	Atp5f1d	Atp5mc1	Atp5mc3	Atp5mf	Atp5mg	Atp5pd	Atp5pf	Cox10	Cox4i1	Cox5a	Cox5b	Cox6a1	Cox6c	Cox7a2	Cox7b	Cox7c	Cox8a	Cyc1	Mapk14	Ndufa4	Ndufa6	Ndufa8	Ndufab1	Ndufb2	Ndufb3	Ndufb8	Ndufb9	Ndufc1	Ndufs1	Ndufs5	Ppargc1a	Prkag3	Rptor	Sdhb	Sdhc	Sdhd	Smarcd3
EDA-A2 Treated Myotubes	mmu05410	Hypertrophic cardiomyopathy	80	43	9	-0.551351	-1.6735	0.0280888	Actc1	Cacna1s	Cacna2d4	Prkag3	Sgcd	Sgcg	Slc8a3	Tpm1	Ttn	Ace	Atp2a2	Atp2a3	Cacna2d1	Cacna2d2	Cacna2d3	Cacnb2	Cacnb4	Cacng1	Cacng8	Itga1	Itga10	Itga11	Itga2b	Itga3	Itga5	Itga9	Itgb3	Itgb5	Itgb7	Lama1	Lama2	Lmna	Myh6	Myh7	Myl2	Sgcb	Slc8a1	Slc8a2	Tgfb3	Tnnc1	Tnni3
Type IIb Myonuclei (Cachectic)	mmu05410	Hypertrophic cardiomyopathy	76	20	9	-0.678047	-1.81377	0.00977611	Actc1	Cacna1s	Cacna2d4	Prkag3	Sgcd	Sgcg	Slc8a3	Tpm1	Ttn	Actb	Actg1	Atp2a1	Cacng6	Des	Igf1	Itga4	Itgb6	Prkab2	Sgca	Tpm2
EDA-A2 Treated Myotubes	mmu00190	Oxidative phosphorylation	109	83	44	-0.573603	-1.82503	0.0280888	Atp5f1b	Atp5f1c	Atp5f1d	Atp5mc1	Atp5mc3	Atp5mf	Atp5mg	Atp5pd	Atp5pf	Atp6ap1	Atp6v0b	Cox10	Cox4i1	Cox5a	Cox5b	Cox6a1	Cox6c	Cox7a2	Cox7b	Cox7c	Cox8a	Cyc1	Cycs	Ndufa4	Ndufa6	Ndufa8	Ndufab1	Ndufb10	Ndufb2	Ndufb3	Ndufb8	Ndufb9	Ndufc1	Ndufs1	Ndufs5	Sdha	Sdhb	Sdhc	Sdhd	Uqcrc1	Uqcrc2
Type IIb Myonuclei (Cachectic)	mmu00190	Oxidative phosphorylation	107	52	44	-0.643118	-1.81429	0.00977611	Atp5f1b	Atp5f1c	Atp5f1d	Atp5mc1	Atp5mc3	Atp5mf	Atp5mg	Atp5pd	Atp5pf	Atp6ap1	Atp6v0b	Cox10	Cox4i1	Cox5a	Cox5b	Cox6a1	Cox6c	Cox7a2	Cox7b	Cox7c	Cox8a	Cyc1	Cycs	Ndufa4	Ndufa6	Ndufa8	Ndufab1	Ndufb10	Ndufb2	Ndufb3	Ndufb8	Ndufb9	Ndufc1	Ndufs1	Ndufs5	Sdha	Sdhb	Sdhc	Sdhd	Uqcrc1	Uqcrc2
EDA-A2 Treated Myotubes	mmu04814	Motor proteins	165	54	11	-0.507895	-1.70447	0.0195582	Acta1	Actc1	Kif13b	Myh1	Myh10	Myh2	Myl1	Mylpf	Tnnc2	Tnni2	Tpm1	Actg2	Bicdl1	Dnah1	Dnah17	Dnah5	Dnah6	Dnah7a	Dnah7b	Dnali1	Dynll1	Kif1a	Kif20a	Kif26a	Kif5a	Kif5b	Kif5c	Klc3	Myh13	Myh14	Myh3	Myh6	Myh7	Myh7b	Myh8	Myl12a	Myl2	Myl4	Myl6	Myl6b	Myl9
Type IIb Myonuclei (Cachectic)	mmu04814	Motor proteins	69	24	11	-0.706331	-1.86249	0.00977611	Acta1	Actc1	Kif13b	Myh1	Myh10	Myh2	Myl1	Mylpf	Tnnc2	Tnni2	Tpm1	Actb	Actg1	Capzb	Dync2h1	Kif16b	Kif1b	Kif26b	Myh4	Myo1e	Myo5a	Myo5c	Tnnt3	Tpm2
EDA-A2 Treated Myotubes	mmu04260	Cardiac muscle contraction	72	48	17	-0.63762	-1.90586	0.0195582	Actc1	Atp1b3	Atp1b4	Cacna1s	Cacna2d4	Cox5a	Cox5b	Cox6a1	Cox6c	Cox7a2	Cox7b	Cyc1	Slc8a3	Tpm1	Uqcrc1	Uqcrh	Uqcrq	Atp1a1	Atp1a3	Atp1b2	Atp2a2	Atp2a3	Cacna2d1	Cacna2d2	Cacna2d3	Cacnb2	Cacnb4	Cacng1	Cacng8	Cox6a2	Cox6b1	Cox6b2	Cox7a1	Cox8a	Cox8b	Hrc	Myh6	Myh7	Myl2	Myl4	Slc8a1
Type IIb Myonuclei (Cachectic)	mmu04260	Cardiac muscle contraction	147	29	17	-0.701074	-2.06523	0.00977611	Actc1	Atp1b3	Atp1b4	Cacna1s	Cacna2d4	Cox5a	Cox5b	Cox6a1	Cox6c	Cox7a2	Cox7b	Cyc1	Slc8a3	Tpm1	Uqcrc1	Uqcrh	Uqcrq	Asph	Atp1a2	Atp1b1	Atp2a1	Cacnb1	Cacng6	Cox4i1	Cox7c	Tpm2	Trdn	Uqcrc2	Uqcrfs1
[truncated: 66 more columns]
