# Supplementary material for: Tumour‐induced alterations in single‐nucleus transcriptome of atrophying muscles indicate enhanced protein degradation and reduced oxidative metabolism
Source: J Cachexia Sarcopenia Muscle. 2024 Jul 13;15(5):1898–914. doi: 10.1002/jcsm.13540 (PMC11446705; doi:10.1002/jcsm.13540)
Supplement: Supplementary file 5 — Table S4. nRNA‐Seq KEGG Pathway Analysis. Related to Figure 6 and S2. [file JCSM-15-1898-s003.xlsx]

## Sheet: EDA-A2-KEGG
ID	Description	setSize	enrichmentScore	NES	pvalue	qvalue	rank	leading_edge	core_enrichment
mmu04668	TNF signaling pathway - Mus musculus (house mouse)	104	0.636551	1.86246	0.000155666	0.0195582	3486	tags=44%, list=20%, signal=35%	Bcl3 Birc2 Birc3 Casp7 Casp8 Ccl2 Ccl5 Cflar Creb3l3 Creb3l4 Csf1 Cx3cl1 Cxcl1 Cxcl10 Cxcl5 Cyld Edn1 Fas Icam1 Irf1 Junb Lif Map2k6 Map3k14 Map3k7 Map3k8 Mapk10 Mapk11 Mlkl Mmp3 Mmp9 Nfkbia Nod2 Pik3r1 Ptgs2 Rela Ripk3 Sele Tab3 Tnfaip3 Tnfrsf1b Traf1 Traf2 Traf3 Vcam1 Vegfc
mmu04621	NOD-like receptor signaling pathway - Mus musculus (house mouse)	138	0.575897	1.74473	0.000150693	0.0195582	2827	tags=31%, list=17%, signal=26%	Aim2 Antxr1 Birc3 Casp1 Casp12 Casp4 Casp8 Ccl2 Ccl5 Cxcl1 Gbp2 Gbp3 Gbp5 Gbp7 Gsdmd Ifnar1 Il18 Irgm1 Irgm2 Itpr1 Mapk10 Mapk11 Naip2 Naip6 Nfkbia Nfkbib Nlrc4 Nod1 Nod2 Oas1b Oas2 Panx1 Rela Ripk3 Tab3 Tank Tnfaip3 Traf2 Traf3 Trp53bp1 Trpm2 Trpv2 Tyk2
mmu04622	RIG-I-like receptor signaling pathway - Mus musculus (house mouse)	47	0.666697	1.72838	0.00152362	0.0482746	2512	tags=36%, list=15%, signal=31%	Casp8 Cxcl10 Cyld Dhx58 Ifih1 Il12a Mapk10 Mapk11 Nfkbia Nfkbib Rela Rnf125 Sike1 Tank Tbkbp1 Traf2 Traf3
mmu05164	Influenza A - Mus musculus (house mouse)	122	0.562495	1.67941	0.000763359	0.0280888	2604	tags=25%, list=15%, signal=22%	Casp1 Casp8 Ccl2 Ccl5 Cdk6 Cxcl10 Fas Icam1 Ifih1 Ifnar1 Ifngr1 Ifngr2 Il12a Il18 Il1a Jak2 Mx1 Nfkbia Nfkbib Nxf3 Oas1b Oas2 Plg Rela Rsad2 Slc25a31 Tlr3 Tmprss2 Tnfrsf10b Traf3 Tyk2
mmu04061	Viral protein interaction with cytokine and cytokine receptor - Mus musculus (house mouse)	45	0.622677	1.60431	0.00762583	0.183997	1611	tags=38%, list=9%, signal=34%	Ccl17 Ccl28 Ccl5 Ccl7 Ccl9 Ccr4 Ccr7 Csf1r Cx3cl1 Cxcl1 Cxcl10 Cxcl9 Il18 Il19 Il2rb Il2rg Ppbp
mmu00983	Drug metabolism - other enzymes - Mus musculus (house mouse)	60	0.587305	1.58832	0.00741962	0.183997	2031	tags=20%, list=12%, signal=18%	Ces1f Ces2c Ces2e Ces2g Gsta2 Gstm6 Gstm7 Gstp2 Gstt2 Ugt1a7c Upb1 Upp2
mmu01524	Platinum drug resistance - Mus musculus (house mouse)	71	0.557634	1.54937	0.00813008	0.183997	1888	tags=14%, list=11%, signal=13%	Birc3 Casp8 Fas Gsta2 Gstm6 Gstm7 Gstp2 Gstt2 Pmaip1 Trp53
mmu04215	Apoptosis - multiple species - Mus musculus (house mouse)	29	0.637401	1.52078	0.0295351	0.311974	4079	tags=45%, list=24%, signal=34%	Bax Bbc3 Bcl2 Bid Birc2 Birc3 Casp3 Casp7 Casp8 Htra2 Mapk10 Ngfr Pmaip1
mmu05322	Systemic lupus erythematosus - Mus musculus (house mouse)	26	0.633858	1.4825	0.0391465	0.344535	2461	tags=46%, list=14%, signal=40%	C1ra C1s1 C1s2 C3 C8g Cd40 Cd80 Grin2a H3f3c Hc Il10 Trim21
mmu04610	Complement and coagulation cascades - Mus musculus (house mouse)	45	0.572334	1.47461	0.031859	0.311974	2731	tags=40%, list=16%, signal=34%	Bdkrb1 C1ra C1s1 C1s2 C3 C3ar1 C8g Cd46 Cd55 F13a1 F8 Hc Itgam Masp2 Plg Serpinb2 Serpinc1 Vwf
mmu04924	Renin secretion - Mus musculus (house mouse)	55	0.552495	1.47082	0.025829	0.311974	431	tags=9%, list=3%, signal=9%	Agtr1a Clca1 Clca3a2 Clca4a Clca4b
mmu04658	Th1 and Th2 cell differentiation - Mus musculus (house mouse)	62	0.5392	1.46675	0.025304	0.311974	2076	tags=29%, list=12%, signal=26%	Cd247 Gata3 Ifngr1 Ifngr2 Il12a Il12rb1 Il2rb Il2rg Jak2 Lat Maf Mapk10 Mapk11 Nfkbia Nfkbie Rbpj Stat5a Tyk2
mmu05145	Toxoplasmosis - Mus musculus (house mouse)	89	0.508819	1.45994	0.0168281	0.311974	2512	tags=26%, list=15%, signal=22%	Birc3 Casp8 Cd40 Ifngr1 Ifngr2 Igtp Il10 Il10rb Il12a Irgm1 Irgm2 Jak2 Map2k6 Mapk10 Mapk11 Nfkbia Nfkbib Nos2 Pik3r5 Rela Tgfb2 Tlr2 Tyk2
mmu05168	Herpes simplex virus 1 infection - Mus musculus (house mouse)	362	0.437931	1.45405	0.000793336	0.0280888	3594	tags=32%, list=21%, signal=26%	2610008E11Rik 2810021J22Rik 9130019O22Rik A430033K04Rik AI987944 AW146154 Alyref2 B2m Bax Birc2 Birc3 C3 Casp8 Ccl2 Ccl5 Cd74 E430018J23Rik Eif2ak2 Fas Gm35315 Gm5141 H2-Bl H2-D1 H2-M5 H2-T-ps H2-T10 H2-T22 Hc Ifih1 Ifnar1 Ifngr1 Ifngr2 Il12a Jak2 Map3k7 Nectin1 Nfkbia Nxf3 Oas1b Oas2 Pik3r1 Rela Rsl1 Tap1 Tapbp Tlr2 Tlr3 Traf2 Traf3 Trp53 Tyk2 Zfp108 Zfp109 Zfp111 Zfp119a Zfp119b Zfp120 Zfp141 Z…
mmu04064	NF-kappa B signaling pathway - Mus musculus (house mouse)	82	0.501396	1.4219	0.027933	0.311974	1617	tags=23%, list=9%, signal=21%	Bcl10 Birc3 Card14 Cd14 Cd40 Cxcl1 Gadd45b Icam1 Lat Map3k14 Nfkb2 Nfkbia Relb Tnfaip3 Tnfsf13b Traf1 Traf2 Traf3 Vcam1
mmu04062	Chemokine signaling pathway - Mus musculus (house mouse)	136	0.456723	1.38245	0.0248794	0.311974	1295	tags=13%, list=8%, signal=12%	Ccl17 Ccl28 Ccl5 Ccl7 Ccl9 Ccr4 Ccr7 Cx3cl1 Cxcl1 Cxcl10 Cxcl16 Cxcl9 Gng4 Gng7 Ncf1 Nfkbia Pik3r5 Ppbp
mmu05202	Transcriptional misregulation in cancer - Mus musculus (house mouse)	141	0.448505	1.36358	0.0289225	0.311974	1617	tags=11%, list=9%, signal=10%	Arnt2 Birc3 Cd14 Cd40 Csf1r Gadd45b H3f3c Il1r2 Il2rb Itgam Lmo2 Maf Mmp3 Mmp9 Traf1 Trp53
mmu04060	Cytokine-cytokine receptor interaction - Mus musculus (house mouse)	152	0.438901	1.34373	0.0342364	0.311974	2386	tags=32%, list=14%, signal=28%	Bmp2 Bmp5 Bmp8a Ccl17 Ccl2 Ccl28 Ccl5 Ccl7 Ccl9 Ccr4 Ccr7 Cd40 Csf1r Cx3cl1 Cxcl1 Cxcl10 Cxcl16 Cxcl9 Eda2r Fas Ifngr1 Ifngr2 Il10 Il10rb Il12a Il12rb1 Il15ra Il17b Il18 Il19 Il1a Il1r1 Il1r2 Il21r Il27ra Il2rb Il2rg Lif Ngfr Nodal Ppbp Tgfb2 Tnfrsf11b Tnfrsf18 Tnfrsf8 Tnfrsf9 Tnfsf13b Tnfsf9 Tslp
mmu05169	Epstein-Barr virus infection - Mus musculus (house mouse)	172	0.427892	1.32562	0.0322296	0.311974	2537	tags=20%, list=15%, signal=17%	B2m Casp8 Ccne2 Cd247 Cd40 Cdk6 Cxcl10 Fas Gadd45b H2-Bl H2-M5 H2-T10 Icam1 Ifnar1 Map2k6 Map3k14 Mapk10 Mapk11 Nfkb2 Nfkbia Nfkbib Nfkbie Oas1b Oas2 Rbpj Rela Relb Tapbp Tlr2 Tnfaip3 Traf2 Traf3 Trp53 Tyk2
mmu05200	Pathways in cancer - Mus musculus (house mouse)	445	0.362249	1.21952	0.0421147	0.360641	1937	tags=12%, list=11%, signal=11%	Agtr1a Apc Ar Arnt2 Axin2 Bdkrb1 Birc3 Bmp2 Casp8 Cdk6 Col4a5 Csf1r Ctnna2 Dapk1 Edn1 Fas Fgf1 Fgf18 Fgf21 Flt4 Gadd45b Gng4 Gng7 Gsta2 Gstm6 Gstm7 Gstp2 Gstt2 Ifngr1 Ifngr2 Il12a Il15ra Il2rb Il2rg Itga2 Jak2 Lpar3 Mapk10 Mmp9 Nfkb2 Nfkbia Pmaip1 Rasgrp2 Rasgrp3 Ret Stat5a Traf1 Traf2 Traf3 Trp53 Vegfc Wnt10a Wnt5b
mmu04714	Thermogenesis - Mus musculus (house mouse)	198	-0.373628	-1.27926	0.0281046	0.311974	4925	tags=49%, list=29%, signal=35%	Acsl1 Acsl3 Acsl6 Adcy1 Adcy2 Adcy6 Adcy7 Adcy8 Adrb3 Arid1b Atp5f1b Atp5f1c Atp5f1d Atp5f1e Atp5mc1 Atp5mc2 Atp5mc3 Atp5me Atp5mf Atp5mg Atp5pd Atp5pf Atp5po Coa3 Cox10 Cox14 Cox4i1 Cox5a Cox5b Cox6a1 Cox6a2 Cox6b1 Cox6b2 Cox6c Cox7a1 Cox7a2 Cox7b Cox7c Cox8a Cox8b Cyc1 Fgfr1 Gnas Map2k3 Mapk14 Mtor Ndufa1 Ndufa10 Ndufa11 Ndufa12 Ndufa13 Ndufa2 Ndufa3 Ndufa4 Ndufa4l2 Ndufa5 Ndufa6 Ndufa7 Ndufa8 …
mmu04932	Non-alcoholic fatty liver disease - Mus musculus (house mouse)	138	-0.39561	-1.29886	0.0344623	0.311974	4181	tags=47%, list=25%, signal=36%	Adipoq Adipor1 Cebpa Cox5a Cox5b Cox6a1 Cox6a2 Cox6b1 Cox6b2 Cox6c Cox7a1 Cox7a2 Cox7b Cox8a Cox8b Cyc1 Cycs Eif2ak3 Fos Il1b Ins2 Insr Irs1 Irs2 Mapk14 Mlx Ndufa1 Ndufa10 Ndufa11 Ndufa12 Ndufa13 Ndufa2 Ndufa3 Ndufa4 Ndufa4l2 Ndufa5 Ndufa6 Ndufa7 Ndufa8 Ndufa9 Ndufab1 Ndufb10 Ndufb11 Ndufb2 Ndufb3 Ndufb6 Ndufb7 Ndufb8 Ndufs6 Ndufs7 Ndufs8 Ndufv1 Ndufv3 Pik3cb Pik3cd Ppara Prkag3 Sdhb Sdhd Srebf1 …
mmu03010	Ribosome - Mus musculus (house mouse)	133	-0.399592	-1.30273	0.0332634	0.311974	7140	tags=62%, list=42%, signal=36%	Fau Gm15501 Mrpl12 Mrpl15 Mrpl16 Mrpl17 Mrpl18 Mrpl2 Mrpl20 Mrpl21 Mrpl22 Mrpl23 Mrpl27 Mrpl28 Mrpl3 Mrpl30 Mrpl35 Mrpl36 Mrps11 Mrps14 Mrps16 Mrps17 Mrps18c Mrps6 Mrps7 Rpl10 Rpl13 Rpl13a Rpl17 Rpl18 Rpl18a Rpl21 Rpl23 Rpl23a Rpl24 Rpl26 Rpl27 Rpl27a Rpl30 Rpl31 Rpl32 Rpl32l Rpl34-ps1 Rpl35a Rpl36 Rpl36a Rpl36al Rpl37 Rpl37rt Rpl38 Rpl39 Rpl3l Rpl41 Rpl8 Rpl9 Rplp0 Rplp1 Rplp2 Rps10 Rps11 Rps13 …
mmu04024	cAMP signaling pathway - Mus musculus (house mouse)	156	-0.392725	-1.30983	0.0293309	0.311974	2605	tags=28%, list=15%, signal=24%	Adcy1 Adcy2 Adcy8 Adora1 Adrb1 Amh Atp1a1 Atp1a3 Atp1b2 Atp1b4 Atp2a2 Atp2a3 Cacna1s Camk2a Camk2b Camk2d Camk4 Cngb1 Ednra Fos Gpha2 Grin1 Grin2b Grin3b Htr4 Myl9 Npr1 Orai1 Oxtr Pde4b Pik3cb Pik3cd Plce1 Pln Ppara Prkaca Rapgef3 Rapgef4 Rras2 Sstr2 Sucnr1 Tnni3 Vav3 Vipr2
mmu04261	Adrenergic signaling in cardiomyocytes - Mus musculus (house mouse)	130	-0.415756	-1.35474	0.0185131	0.311974	2963	tags=30%, list=17%, signal=25%	Actc1 Adcy1 Adcy2 Adcy7 Adcy8 Adra1b Adrb1 Atp1a1 Atp1a3 Atp1b2 Atp1b4 Atp2a2 Atp2a3 Cacna1s Cacna2d1 Cacna2d2 Cacna2d3 Cacna2d4 Cacnb2 Cacng8 Camk2a Camk2b Camk2d Kcnq1 Myh6 Myh7 Myl2 Myl4 Pln Ppp2r2b Prkaca Rapgef3 Rapgef4 Slc8a2 Slc8a3 Tnnc1 Tnni3 Tnnt2 Tpm3
mmu05415	Diabetic cardiomyopathy - Mus musculus (house mouse)	170	-0.412592	-1.38943	0.00716734	0.183997	4925	tags=63%, list=29%, signal=45%	Ace Ager Atp2a2 Atp2a3 Atp5f1b Atp5f1c Atp5f1d Atp5f1e Atp5mc1 Atp5mc2 Atp5mc3 Atp5pd Atp5pf Atp5po Camk2a Camk2b Camk2d Cd36 Col1a1 Col1a2 Cox4i1 Cox5a Cox5b Cox6a1 Cox6a2 Cox6b1 Cox6b2 Cox6c Cox7a1 Cox7a2 Cox7b Cox7c Cox8a Cox8b Cyc1 Gapdh Gfpt2 Gm29667 Gys1 Ins2 Insr Irs1 Mapk14 Mmp2 Mpc1 Mpc2 Mtor Ndufa1 Ndufa10 Ndufa11 Ndufa12 Ndufa13 Ndufa2 Ndufa3 Ndufa4 Ndufa4l2 Ndufa5 Ndufa6 Ndufa7 Ndufa8…
mmu04971	Gastric acid secretion - Mus musculus (house mouse)	59	-0.507721	-1.47004	0.0224351	0.311974	2902	tags=34%, list=17%, signal=28%	Adcy1 Adcy2 Adcy7 Adcy8 Atp1a1 Atp1a3 Atp1b2 Atp1b4 Camk2a Camk2b Camk2d Car2 Kcnj16 Kcnj2 Kcnk10 Kcnq1 Mylk3 Prkaca Prkcb Sstr2
mmu05412	Arrhythmogenic right ventricular cardiomyopathy - Mus musculus (house mouse)	69	-0.50293	-1.49103	0.0121856	0.241308	4135	tags=51%, list=24%, signal=39%	Actn2 Atp2a2 Atp2a3 Cacna1s Cacna2d1 Cacna2d2 Cacna2d3 Cacna2d4 Cacnb2 Cacnb4 Cacng1 Cacng8 Cdh2 Ctnna3 Itga1 Itga10 Itga11 Itga2b Itga3 Itga5 Itga9 Itgb3 Itgb5 Itgb7 Jup Lama1 Lama2 Lmna Sgcb Sgcd Sgcg Slc8a1 Slc8a2 Slc8a3 Tcf7
mmu04923	Regulation of lipolysis in adipocytes - Mus musculus (house mouse)	44	-0.545631	-1.49545	0.0272175	0.311974	3017	tags=39%, list=18%, signal=32%	Adcy1 Adcy2 Adcy7 Adcy8 Adora1 Adrb1 Adrb3 Fabp4 Gnas Ins2 Irs1 Irs2 Npr1 Pik3cb Pik3cd Prkaca Prkg1
mmu04930	Type II diabetes mellitus - Mus musculus (house mouse)	37	-0.563556	-1.49714	0.0308569	0.311974	2194	tags=35%, list=13%, signal=31%	Abcc8 Adipoq Cacna1a Cacna1b Hkdc1 Ins2 Irs1 Irs2 Pik3cb Pik3cd Prkcz Slc2a4 Socs1
mmu04950	Maturity onset diabetes of the young - Mus musculus (house mouse)	6	-0.849869	-1.52526	0.0286386	0.311974	703	tags=50%, list=4%, signal=48%	Foxa2 Ins2 Onecut1
mmu04213	Longevity regulating pathway - multiple species - Mus musculus (house mouse)	57	-0.545875	-1.57488	0.00949051	0.200466	2902	tags=32%, list=17%, signal=26%	Adcy1 Adcy2 Adcy7 Adcy8 Cryab Hspa1a Hspa1b Hspa1l Hspa2 Ins2 Irs1 Irs2 Pik3cb Pik3cd Prkaca Prkag3 Rps6kb2 Rptor
mmu05410	Hypertrophic cardiomyopathy - Mus musculus (house mouse)	80	-0.551351	-1.6735	0.000797872	0.0280888	4135	tags=54%, list=24%, signal=41%	Ace Actc1 Atp2a2 Atp2a3 Cacna1s Cacna2d1 Cacna2d2 Cacna2d3 Cacna2d4 Cacnb2 Cacnb4 Cacng1 Cacng8 Itga1 Itga10 Itga11 Itga2b Itga3 Itga5 Itga9 Itgb3 Itgb5 Itgb7 Lama1 Lama2 Lmna Myh6 Myh7 Myl2 Prkag3 Sgcb Sgcd Sgcg Slc8a1 Slc8a2 Slc8a3 Tgfb3 Tnnc1 Tnni3 Tnnt2 Tpm1 Tpm3 Ttn
mmu04814	Motor proteins - Mus musculus (house mouse)	165	-0.507895	-1.70447	0.000308642	0.0195582	3180	tags=33%, list=19%, signal=27%	Acta1 Actc1 Actg2 Bicdl1 Dnah1 Dnah17 Dnah5 Dnah6 Dnah7a Dnah7b Dnali1 Dynll1 Kif13b Kif1a Kif20a Kif26a Kif5a Kif5b Kif5c Klc3 Myh1 Myh10 Myh13 Myh14 Myh2 Myh3 Myh6 Myh7 Myh7b Myh8 Myl1 Myl12a Myl2 Myl4 Myl6 Myl6b Myl9 Mylpf Myo15b Myo18a Myo1g Myo1h Myo5b Tnnc1 Tnnc2 Tnni1 Tnni2 Tnni3 Tnnt2 Tpm1 Tpm3 Tuba4a Tubb2a Tubb2b
mmu00190	Oxidative phosphorylation - Mus musculus (house mouse)	109	-0.573603	-1.82503	0.000563063	0.0280888	4925	tags=76%, list=29%, signal=55%	Atp5f1b Atp5f1c Atp5f1d Atp5f1e Atp5mc1 Atp5mc2 Atp5mc3 Atp5me Atp5mf Atp5mg Atp5pd Atp5pf Atp5po Atp6ap1 Atp6v0b Atp6v0c Atp6v0e Atp6v0e2 Atp6v1b2 Atp6v1c2 Atp6v1e1 Atp6v1f Atp6v1g2 Cox10 Cox4i1 Cox5a Cox5b Cox6a1 Cox6a2 Cox6b1 Cox6b2 Cox6c Cox7a1 Cox7a2 Cox7b Cox7c Cox8a Cox8b Cyc1 Cycs Ndufa1 Ndufa10 Ndufa11 Ndufa12 Ndufa13 Ndufa2 Ndufa3 Ndufa4 Ndufa4l2 Ndufa5 Ndufa6 Ndufa7 Ndufa8 Ndufa9 Ndufa…
mmu05414	Dilated cardiomyopathy - Mus musculus (house mouse)	82	-0.61658	-1.87625	0.000267594	0.0195582	4135	tags=60%, list=24%, signal=45%	Actc1 Adcy1 Adcy2 Adcy7 Adcy8 Adrb1 Atp2a2 Atp2a3 Cacna1s Cacna2d1 Cacna2d2 Cacna2d3 Cacna2d4 Cacnb2 Cacnb4 Cacng1 Cacng8 Gnas Itga1 Itga10 Itga11 Itga2b Itga3 Itga5 Itga9 Itgb3 Itgb5 Itgb7 Lama1 Lama2 Lmna Myh6 Myh7 Myl2 Pln Prkaca Sgcb Sgcd Sgcg Slc8a1 Slc8a2 Slc8a3 Tgfb3 Tnnc1 Tnni3 Tnnt2 Tpm1 Tpm3 Ttn
mmu04260	Cardiac muscle contraction - Mus musculus (house mouse)	72	-0.63762	-1.90586	0.000259605	0.0195582	3940	tags=67%, list=23%, signal=51%	Actc1 Atp1a1 Atp1a3 Atp1b2 Atp1b3 Atp1b4 Atp2a2 Atp2a3 Cacna1s Cacna2d1 Cacna2d2 Cacna2d3 Cacna2d4 Cacnb2 Cacnb4 Cacng1 Cacng8 Cox5a Cox5b Cox6a1 Cox6a2 Cox6b1 Cox6b2 Cox6c Cox7a1 Cox7a2 Cox7b Cox8a Cox8b Cyc1 Hrc Myh6 Myh7 Myl2 Myl4 Slc8a1 Slc8a2 Slc8a3 Tnnc1 Tnni3 Tnnt2 Tpm1 Tpm3 Uqcr10 Uqcr11 Uqcrc1 Uqcrh Uqcrq

## Sheet: TypeIIb-KEGG
ID	Description	setSize	enrichmentScore	NES	pvalue	qvalue	rank	leading_edge	core_enrichment
mmu03040	Spliceosome - Mus musculus (house mouse)	124	0.69929	1.89168	0.000157208	0.00977611	2636	tags=42%, list=17%, signal=35%	Aqr Cdc40 Cdc5l Ctnnbl1 Ddx39b Ddx42 Ddx46 Ddx5 Dhx15 Eftud2 Fus Hnrnpa1 Hnrnpc Hnrnpk Hnrnpm Hnrnpu Ncbp1 Plrg1 Ppie Prpf38b Prpf40a Prpf40b Prpf6 Puf60 Rbm17 Rbm22 Rbm25 Sf3b1 Sf3b2 Sf3b3 Snrnp40 Snrnp70 Snrpa Snrpb Srsf1 Srsf2 Srsf3 Srsf5 Srsf6 Srsf7 Srsf9 Tcerg1 Thoc1 Thoc2 Tra2a Tra2b U2af1 U2af2 U2surp Usp39 Wbp11 Zmat2
mmu03050	Proteasome - Mus musculus (house mouse)	41	0.796816	1.84148	0.000170358	0.00977611	1393	tags=46%, list=9%, signal=42%	Psma2 Psma3 Psma5 Psma6 Psma7 Psmb1 Psmb2 Psmb7 Psmc1 Psmc2 Psmc6 Psmd1 Psmd11 Psmd14 Psmd2 Psmd3 Psmd4 Psmd8 Psme4
mmu05221	Acute myeloid leukemia - Mus musculus (house mouse)	58	0.718921	1.75386	0.000501337	0.0132411	2114	tags=38%, list=14%, signal=33%	Akt2 Akt3 Araf Bad Braf Chuk Eif4ebp1 Grb2 Kras Map2k1 Per2 Pik3ca Pik3r1 Pim1 Ppard Rps6kb1 Rps6kb2 Runx1 Stat3 Stat5b Tcf7l1 Zbtb16
mmu00830	Retinol metabolism - Mus musculus (house mouse)	33	0.773928	1.72435	0.000685284	0.0165911	34	tags=6%, list=0%, signal=6%	Aldh1a1 Aox1
mmu03250	Viral life cycle - HIV-1 - Mus musculus (house mouse)	54	0.677415	1.63318	0.0043573	0.0703283	2326	tags=37%, list=15%, signal=32%	Aff4 Bicd2 Ccnt1 Cdk9 Cpsf6 Cpsf7 Crebbp Ell2 Ep300 Furin Kat2a Kat2b Nelfa Nelfcd Nup153 Ranbp2 Supt5 Tnpo3 Tsg101 Vps4b
mmu03013	Nucleocytoplasmic transport - Mus musculus (house mouse)	98	0.616577	1.62367	0.00240038	0.0485911	1775	tags=33%, list=11%, signal=29%	Ahctf1 Casc3 Ddx19a Ddx39b Ipo11 Ipo13 Ipo7 Kpna1 Kpna3 Kpna4 Ncbp1 Ndc1 Nmd3 Nup153 Nup188 Nup214 Nup98 Nxf1 Pom121 Ranbp2 Senp2 Srrm1 Sumo1 Thoc1 Thoc2 Tnpo3 Upf2 Upf3b Xpo4 Xpo5 Xpo6 Xpo7
mmu04917	Prolactin signaling pathway - Mus musculus (house mouse)	58	0.654906	1.59769	0.00534759	0.0730149	1321	tags=21%, list=8%, signal=19%	Akt2 Akt3 Cish Foxo3 Gsk3b Kras Mapk12 Pik3ca Pik3r1 Socs2 Socs7 Stat5b
mmu04120	Ubiquitin mediated proteolysis - Mus musculus (house mouse)	130	0.572556	1.5577	0.00296829	0.0538978	1834	tags=35%, list=12%, signal=31%	Anapc1 Anapc4 Anapc5 Birc2 Birc6 Cblb Cdc26 Cdc27 Cop1 Cul1 Cul3 Fancl Fbxw11 Herc1 Herc2 Herc4 Huwe1 Itch Map3k1 Mdm2 Pias1 Pias2 Rhobtb1 Siah1a Smurf2 Trim37 Trip12 Uba2 Ubc Ube2b Ube2d2a Ube2d3 Ube2e3 Ube2g1 Ube2h Ube2j2 Ube2k Ube2l3 Ube2o Ube2q2 Ube2r2 Ube2w Ube3a Ube4a Ube4b Ubr5
mmu04923	Regulation of lipolysis in adipocytes - Mus musculus (house mouse)	41	0.673833	1.55726	0.0136286	0.113128	1321	tags=20%, list=8%, signal=18%	Adcy2 Adcy9 Akt2 Akt3 Gnas Insr Pik3ca Pik3r1
mmu04150	mTOR signaling pathway - Mus musculus (house mouse)	131	0.557119	1.5179	0.00561272	0.0730149	2692	tags=39%, list=17%, signal=32%	Akt1 Akt1s1 Akt2 Akt3 Atp6v1b2 Atp6v1h Braf Cab39 Cab39l Castor2 Chuk Clip1 Deptor Eif4b Eif4e2 Eif4ebp1 Flcn Fnip2 Fzd4 Fzd7 Grb10 Grb2 Gsk3b Igf1r Insr Kras Lamtor3 Lpin1 Lpin2 Lrp5 Map2k1 Mios Nprl3 Pik3ca Pik3r1 Prkaa1 Rhoa Rictor Rps6ka3 Rps6kb1 Rps6kb2 Sgk1 Slc38a9 Stk11 Strada Tsc1 Tti1 Ulk1 Ulk2 Wnt4 Wnt5b
mmu04140	Autophagy - animal - Mus musculus (house mouse)	132	0.555825	1.51496	0.00531582	0.0730149	2627	tags=41%, list=17%, signal=34%	Akt1 Akt1s1 Akt2 Akt3 Ambra1 Atg2a Atg2b Atg4b Bad Becn1 Bnip3 Ctsd Dapk2 Deptor Eif2ak4 Eif2s1 Ern1 Gabarapl1 Hif1a Igf1r Kras Lamp1 Lamp2 Map1lc3b Map2k1 Map3k7 Mapk8 Mtmr3 Pik3c3 Pik3ca Pik3r1 Pik3r4 Ppp2ca Ppp2cb Prkaa1 Prkacb Prkcq Rab7 Rps6kb1 Rps6kb2 Rras2 Sqstm1 Stk11 Stx17 Supt20 Tank Tbk1 Tsc1 Ulk1 Ulk2 Uvrag Vmp1 Wipi1 Zfyve1
mmu04068	FoxO signaling pathway - Mus musculus (house mouse)	112	0.567431	1.51488	0.00762389	0.079716	2021	tags=35%, list=13%, signal=31%	Akt2 Akt3 Araf Bcl6 Bnip3 Braf Cat Chuk Crebbp Csnk1e Ep300 Fbxo32 Foxo1 Foxo3 G6pc3 Gabarapl1 Gadd45g Grb2 Homer2 Igf1r Insr Kras Map2k1 Mapk12 Mdm2 Nlk Pik3ca Pik3r1 Prkaa1 Prkag1 Setd7 Sgk3 Sirt1 Smad3 Smad4 Stat3 Stk11 Tgfbr1 Tgfbr2
mmu04062	Chemokine signaling pathway - Mus musculus (house mouse)	132	0.554187	1.51049	0.00531582	0.0730149	1321	tags=14%, list=8%, signal=13%	Adcy2 Adcy9 Akt2 Akt3 Braf Cdc42 Chuk Foxo3 Gsk3b Kras Pard3 Pik3ca Pik3r1 Ptk2 Pxn Rap1a Rock2 Stat5b
mmu04660	T cell receptor signaling pathway - Mus musculus (house mouse)	76	0.593141	1.5075	0.0127326	0.111671	2467	tags=36%, list=16%, signal=30%	Akt1 Akt2 Akt3 Cblb Cdc42 Chuk Dlg1 Fyn Grb2 Gsk3b Kras Malt1 Map2k1 Map3k14 Map3k7 Mapk12 Mapk8 Nck1 Nck2 Nfatc1 Pik3ca Pik3r1 Ppp3cb Ppp3cc Ppp3r1 Prkcq Tec
mmu04550	Signaling pathways regulating pluripotency of stem cells - Mus musculus (house mouse)	105	0.567395	1.50538	0.00971802	0.0941113	2021	tags=30%, list=13%, signal=27%	Acvr1b Acvr2a Akt2 Akt3 Bmpr1a Bmpr1b Bmpr2 Fgf2 Fgfr1 Fgfr2 Fzd4 Grb2 Gsk3b Igf1r Il6st Kat6a Kras Map2k1 Mapk12 Pcgf3 Pcgf5 Pik3ca Pik3r1 Rif1 Skil Smad1 Smad3 Smad4 Stat3 Wnt4 Wnt5b Zfhx3
mmu05220	Chronic myeloid leukemia - Mus musculus (house mouse)	73	0.591041	1.49234	0.0150943	0.118522	2819	tags=38%, list=18%, signal=32%	Akt1 Akt2 Akt3 Araf Bad Braf Cbl Chuk Ctbp1 Ddb2 E2f3 Gadd45a Gadd45g Grb2 Hdac2 Kras Map2k1 Mdm2 Myc Pik3ca Pik3r1 Rela Runx1 Smad3 Smad4 Stat5b Tgfbr1 Tgfbr2
mmu04110	Cell cycle - Mus musculus (house mouse)	133	0.543274	1.48217	0.0084375	0.0845281	2477	tags=29%, list=16%, signal=25%	Anapc1 Anapc4 Anapc5 Bub3 Cdc14a Cdc14b Cdc23 Cdc26 Cdc27 Cdk7 Crebbp Cul1 E2f3 E2f5 Ep300 Fzr1 Gadd45a Gadd45g Gsk3b Hdac2 Mdm2 Nipbl Orc4 Orc5 Ppp2ca Ppp2cb Ppp2r5a Ppp2r5e Prkdc Pttg1 Smad2 Smad3 Smad4 Stag1 Stag2 Tfdp2 Wapl Ywhae Ywhag
mmu00750	Vitamin B6 metabolism - Mus musculus (house mouse)	9	0.834275	1.47878	0.0337958	0.182219	21	tags=11%, list=0%, signal=11%
mmu04330	Notch signaling pathway - Mus musculus (house mouse)	52	0.61398	1.47247	0.0262849	0.160577	1127	tags=21%, list=7%, signal=20%	Atxn1 Crebbp Ep300 Itch Kat2b Notch2 Numb Rbpj Spen Tle1 Tle4
mmu03008	Ribosome biogenesis in eukaryotes - Mus musculus (house mouse)	73	0.582829	1.4716	0.019032	0.138232	3467	tags=47%, list=22%, signal=36%	Afg2a Bms1 Csnk2a1 Csnk2b Efl1 Gar1 Gnl3 Gnl3l Gtpbp4 Heatr1 Lsg1 Mdn1 Mphosph10 Nmd3 Nob1 Nop56 Nop58 Nvl Nxf1 Pop1 Rbm28 Rcl1 Rexo2 Riok1 Sbds Utp18 Utp4 Utp6 Wdr36 Wdr43 Wdr75 Xpo1 Xrn1 Xrn2
mmu04392	Hippo signaling pathway - multiple species - Mus musculus (house mouse)	25	0.69378	1.4715	0.0384749	0.197716	1966	tags=44%, list=13%, signal=39%	Csnk1e Lats1 Lats2 Mob1b Nf2 Rassf4 Sav1 Tead1 Tead4 Wwtr1 Yap1
mmu04137	Mitophagy - animal - Mus musculus (house mouse)	66	0.588071	1.4646	0.0230415	0.155743	2214	tags=39%, list=14%, signal=34%	Ambra1 Atf4 Bnip3 Csnk2a1 Foxo3 Gabarapl1 Hif1a Kras Map1lc3b Mapk8 Mitf Nbr1 Optn Pink1 Rab7 Rhot1 Rras2 Sqstm1 Tax1bp1 Tbc1d15 Tbc1d17 Tbk1 Tfeb Ubc Ulk1 Usp8
mmu05211	Renal cell carcinoma - Mus musculus (house mouse)	63	0.590733	1.46072	0.025815	0.160577	2039	tags=30%, list=13%, signal=26%	Akt2 Akt3 Araf Arnt Bad Braf Cdc42 Crebbp Egln3 Ep300 Flcn Grb2 Hif1a Kras Map2k1 Pik3ca Pik3r1 Prcc Rap1a
mmu04933	AGE-RAGE signaling pathway in diabetic complications - Mus musculus (house mouse)	92	0.549177	1.43433	0.0244412	0.157796	1092	tags=17%, list=7%, signal=16%	Akt2 Akt3 Cdc42 Foxo1 Kras Mapk12 Pik3r1 Pim1 Plcd3 Prkce Smad3 Smad4 Stat5b Tgfbr1 Tgfbr2 Vegfd
mmu05213	Endometrial cancer - Mus musculus (house mouse)	54	0.581929	1.40297	0.0474275	0.225358	1974	tags=28%, list=13%, signal=24%	Akt2 Akt3 Araf Bad Braf Ctnna1 Foxo3 Gadd45g Grb2 Gsk3b Kras Map2k1 Pik3ca Pik3r1 Tcf7l1
mmu05215	Prostate cancer - Mus musculus (house mouse)	83	0.545078	1.40175	0.0368746	0.194783	1756	tags=29%, list=11%, signal=26%	Akt2 Akt3 Ar Araf Atf4 Bad Braf Chuk Creb1 Crebbp Ep300 Fgfr1 Fgfr2 Foxo1 Gsk3b Hsp90ab1 Igf1r Kras Mdm2 Pdgfc Pik3ca Pik3r1 Tcf7l1 Zeb1
mmu05224	Breast cancer - Mus musculus (house mouse)	118	0.519017	1.39494	0.0270698	0.160577	1321	tags=16%, list=8%, signal=15%	Akt2 Akt3 Braf Csnk1a1 Fgf2 Fgfr1 Fzd4 Gadd45g Gsk3b Igf1r Kras Ncoa1 Ncoa3 Notch2 Pik3ca Pik3r1 Rps6kb1 Tcf7l1 Wnt5b
mmu05202	Transcriptional misregulation in cancer - Mus musculus (house mouse)	135	0.509696	1.39213	0.023216	0.155743	1957	tags=28%, list=13%, signal=25%	Aspscr1 Atf1 Bcl6 Birc2 Bmp2k Ccnt1 Cdk9 Cebpb Ddx5 Elk4 Ewsr1 Eya1 Foxo1 Fus Gadd45g Igf1r Jmjd1c Kdm6a Kmt2a Max Mdm2 Mitf Ncor1 Nr4a3 Per2 Prcc Ptk2 Rel Runx1 Six4 Smad1 Ss18 Taf15 Tgfbr2 Tspan7 Uty Zbtb16 Zeb1
mmu05142	Chagas disease - Mus musculus (house mouse)	75	0.546898	1.38709	0.0480926	0.225358	2470	tags=23%, list=16%, signal=19%	Akt1 Akt2 Akt3 Chuk Gnas Irak1 Map2k4 Mapk12 Mapk8 Pik3ca Pik3r1 Ppp2ca Ppp2cb Ppp2r2d Smad2 Tgfbr1 Tgfbr2
mmu05226	Gastric cancer - Mus musculus (house mouse)	118	0.512035	1.37617	0.0321355	0.179543	1092	tags=17%, list=7%, signal=16%	Abcb1b Akt2 Akt3 Braf Csnk1a1 Ctnna1 Fgf2 Fgfr2 Fzd4 Gadd45g Gsk3b Kras Pik3r1 Rps6kb1 Smad3 Smad4 Tcf7l1 Tgfbr1 Tgfbr2 Wnt5b
mmu04630	JAK-STAT signaling pathway - Mus musculus (house mouse)	104	0.518628	1.37442	0.0394716	0.197716	1321	tags=17%, list=8%, signal=16%	Akt2 Akt3 Aox1 Cish Cntfr Crebbp Ep300 Il6ra Il6st Pias1 Pias2 Pik3ca Pik3r1 Pim1 Socs2 Socs7 Stam Stat5b
mmu05017	Spinocerebellar ataxia - Mus musculus (house mouse)	133	0.492707	1.34421	0.0392187	0.197716	1669	tags=28%, list=11%, signal=25%	Akt2 Akt3 Ambra1 Atg2b Atxn1 Atxn2 Atxn3 Ern1 Nop56 Pik3ca Pik3r1 Psma2 Psma3 Psma5 Psma6 Psma7 Psmb1 Psmb2 Psmb7 Psmc1 Psmc2 Psmc6 Psmd1 Psmd11 Psmd14 Psmd2 Psmd3 Psmd4 Psmd8 Pum1 Pum2 Rbpj Tbp Ulk1 Ulk2 Vldlr Wipi1
mmu05200	Pathways in cancer - Mus musculus (house mouse)	413	0.442677	1.34167	0.00694728	0.079716	1321	tags=13%, list=8%, signal=12%	Adcy2 Adcy9 Akt2 Akt3 Appl1 Ar Arhgef12 Arnt Braf Cdc42 Chuk Crebbp Ctnna1 Cul1 Dapk2 Ep300 Fgf2 Fgfr1 Fgfr2 Foxo1 Fzd4 Gadd45g Gna13 Gnas Gsk3b Igf1r Il6ra Il6st Kras Lamc1 Mitf Ncoa1 Ncoa3 Nfe2l2 Notch2 Pik3ca Pik3r1 Pim1 Ppard Ptk2 Rock2 Rps6ka5 Rps6kb1 Smad3 Smad4 Stat5b Tcf7l1 Tgfbr1 Tgfbr2 Txnrd1 Vegfd Wnt5b Zbtb16
mmu05165	Human papillomavirus infection - Mus musculus (house mouse)	267	0.427187	1.24861	0.0494418	0.228002	2120	tags=19%, list=14%, signal=16%	Akt2 Akt3 Atp6v0d1 Atp6v1b2 Atp6v1h Bad Bcap31 Cdc42 Chuk Creb1 Crebbp Csnk1a1 Dlg1 Eif4ebp1 Ep300 Foxo1 Fzd4 Gnas Grb2 Gsk3b Itga7 Itgb1 Itgb5 Kras Lamc1 Map2k1 Mdm2 Nfx1 Notch2 Pard3 Pik3ca Pik3r1 Ppp2ca Ppp2cb Ppp2r5a Ppp2r5e Psmc1 Ptk2 Pxn Rbpj Rps6kb1 Rps6kb2 Tbk1 Tbp Tcf7l1 Tsc1 Ube3a Ubr4 Wnt4 Wnt5b
mmu04217	Necroptosis - Mus musculus (house mouse)	96	-0.486074	-1.34991	0.0464495	0.224914	1095	tags=17%, list=7%, signal=16%	Bcl2 Camk2a Camk2d Camk2g Capn2 Cflar Dnm1l Glud1 Jak1 Mapk10 Pygm Slc25a4 Stat1 Traf5 Vdac2 Vdac3
mmu00230	Purine metabolism - Mus musculus (house mouse)	111	-0.484042	-1.37501	0.0312248	0.179543	1306	tags=15%, list=8%, signal=14%	Adcy6 Adk Adsl Ak1 Ampd1 Dguok Fhit Gmpr Nme7 Pde10a Pde4a Pde4d Pde6d Pde7b Pfas Pgm1 Ppat
mmu05415	Diabetic cardiomyopathy - Mus musculus (house mouse)	173	-0.468619	-1.4031	0.0120873	0.10974	1828	tags=41%, list=12%, signal=37%	Atp2a1 Atp5f1a Atp5f1b Atp5f1c Atp5f1d Atp5mc1 Atp5mc3 Atp5pd Atp5pf Camk2a Camk2d Camk2g Col1a2 Col3a1 Cox4i1 Cox5a Cox5b Cox6a1 Cox6c Cox7a2 Cox7a2l Cox7b Cox7c Cox8a Cyc1 Gapdh Gfpt1 Gys1 Irs1 Mapk10 Mapk14 Mpc1 Mpc2 Ndufa4 Ndufa6 Ndufa8 Ndufab1 Ndufb2 Ndufb3 Ndufb4 Ndufb5 Ndufb8 Ndufb9 Ndufc1 Ndufs1 Ndufs4 Ndufs5 Ndufv2 Pdhb Pdk2 Pik3cd Plcb4 Ppara Ppp1cc Prkca Ptpa Sdha Sdhb Sdhc Sdhd Slc25a…
mmu04020	Calcium signaling pathway - Mus musculus (house mouse)	181	-0.468652	-1.40969	0.0119617	0.10974	1095	tags=17%, list=7%, signal=16%	Asph Atp2a1 Atp2b3 Cacna1s Calm2 Camk2a Camk2d Camk2g Casq1 Egf Fgf1 Gnaq Itpr1 Mcu Nfatc2 Pdgfa Phkb Phkg1 Plcb4 Plcd4 Prkca Ryr1 Slc25a4 Slc8a3 Tnnc2 Tpcn2 Trdn Vdac2 Vdac3 Vegfa
mmu05031	Amphetamine addiction - Mus musculus (house mouse)	51	-0.574657	-1.44659	0.033869	0.182219	393	tags=14%, list=3%, signal=13%	Calm2 Camk2a Camk2d Camk2g Creb3l2 Creb5 Prkca
mmu04922	Glucagon signaling pathway - Mus musculus (house mouse)	85	-0.531298	-1.44909	0.0211931	0.150174	935	tags=29%, list=6%, signal=28%	Calm2 Camk2a Camk2d Camk2g Creb3l2 Creb5 Gck Gnaq Gys1 Itpr1 Ldha Pdhb Pfkfb1 Pfkm Pgam2 Phkb Phkg1 Pkm Plcb4 Ppara Ppargc1a Prkab2 Prkag3 Pygm Sik2
mmu00051	Fructose and mannose metabolism - Mus musculus (house mouse)	30	-0.645631	-1.47274	0.0439117	0.216229	1268	tags=23%, list=8%, signal=21%	Akr1b1 Akr1b10 Aldoa Gmds Pfkfb1 Pfkm Tpi1
mmu04261	Adrenergic signaling in cardiomyocytes - Mus musculus (house mouse)	125	-0.522648	-1.50746	0.00578035	0.0730149	1043	tags=21%, list=7%, signal=20%	Actc1 Adcy6 Atp1a2 Atp1b1 Atp2a1 Atp2b3 Bcl2 Cacna1s Cacna2d4 Cacng6 Calm2 Camk2a Camk2d Camk2g Creb3l2 Creb5 Gnaq Plcb4 Popdc2 Ppp2r1b Ppp2r3a Ppp2r5c Prkca Slc8a3 Tpm1 Tpm2
mmu05412	Arrhythmogenic right ventricular cardiomyopathy - Mus musculus (house mouse)	65	-0.578634	-1.51038	0.0160224	0.122498	799	tags=25%, list=5%, signal=23%	Actb Actg1 Actn2 Actn3 Atp2a1 Cacna1s Cacna2d4 Cacng6 Ctnna3 Des Itga4 Itgb6 Sgca Sgcd Sgcg Slc8a3
mmu00650	Butanoate metabolism - Mus musculus (house mouse)	19	-0.733617	-1.54022	0.0320019	0.179543	1074	tags=32%, list=7%, signal=29%	Acat1 Aldh5a1 Ehhadh Hadh Hadha Oxct1
mmu04925	Aldosterone synthesis and secretion - Mus musculus (house mouse)	73	-0.583514	-1.552	0.00742257	0.079716	1266	tags=27%, list=8%, signal=25%	Adcy6 Atp1a2 Atp1b1 Atp1b3 Atp1b4 Atp2b3 Cacna1s Calm2 Camk2a Camk2d Camk2g Creb3l2 Creb5 Gnaq Itpr1 Ldlr Nr4a1 Orai1 Plcb4 Prkca
mmu04921	Oxytocin signaling pathway - Mus musculus (house mouse)	120	-0.542606	-1.55807	0.00327065	0.0558946	919	tags=18%, list=6%, signal=17%	Actb Actg1 Adcy6 Cacna1s Cacna2d4 Cacng6 Calm2 Camk2a Camk2d Camk2g Gnaq Itpr1 Map2k2 Map2k5 Mef2c Nfatc2 Plcb4 Prkab2 Prkag3 Prkca Ryr1
mmu00910	Nitrogen metabolism - Mus musculus (house mouse)	13	-0.801603	-1.57377	0.0270829	0.160577	636	tags=15%, list=4%, signal=15%	Car3 Glud1
mmu00270	Cysteine and methionine metabolism - Mus musculus (house mouse)	42	-0.646292	-1.57477	0.0130687	0.111671	652	tags=21%, list=4%, signal=21%	Amd1 Bcat2 Dnmt3a Got2 Kyat1 Ldha Mat2a Mdh1 Mdh2
mmu05414	Dilated cardiomyopathy - Mus musculus (house mouse)	77	-0.587044	-1.5755	0.00695697	0.079716	934	tags=25%, list=6%, signal=23%	Actb Actc1 Actg1 Adcy6 Atp2a1 Cacna1s Cacna2d4 Cacng6 Des Igf1 Itga4 Itgb6 Sgca Sgcd Sgcg Slc8a3 Tpm1 Tpm2 Ttn
mmu04964	Proximal tubule bicarbonate reclamation - Mus musculus (house mouse)	18	-0.761441	-1.58391	0.0235871	0.155743	1725	tags=50%, list=11%, signal=45%	Aqp1 Atp1a2 Atp1b1 Atp1b3 Atp1b4 Gls Glud1 Mdh1 Slc4a4
mmu00020	Citrate cycle (TCA cycle) - Mus musculus (house mouse)	28	-0.710592	-1.60337	0.0146503	0.11823	1446	tags=57%, list=9%, signal=52%	Aco1 Aco2 Cs Dlat Dld Dlst Idh3a Idh3b Mdh1 Mdh2 Ogdh Pdhb Sdha Sdhb Sdhc Suclg1
mmu04714	Thermogenesis - Mus musculus (house mouse)	193	-0.529672	-1.60544	0.000302847	0.00977611	1954	tags=38%, list=13%, signal=34%	Acsl1 Acsl4 Actb Actg1 Adcy6 Atp5f1a Atp5f1b Atp5f1c Atp5f1d Atp5mc1 Atp5mc3 Atp5mf Atp5mg Atp5pd Atp5pf Coa5 Coa7 Cox10 Cox11 Cox16 Cox4i1 Cox5a Cox5b Cox6a1 Cox6c Cox7a2 Cox7a2l Cox7b Cox7c Cox8a Cpt1a Creb3l2 Creb5 Cyc1 Map3k5 Mapk14 Mgll Mlst8 Ndufa4 Ndufa6 Ndufa8 Ndufab1 Ndufaf6 Ndufaf7 Ndufb2 Ndufb3 Ndufb4 Ndufb5 Ndufb8 Ndufb9 Ndufc1 Ndufs1 Ndufs4 Ndufs5 Ndufv2 Pnpla2 Ppargc1a Prkab2 Prkag3…
mmu05143	African trypanosomiasis - Mus musculus (house mouse)	17	-0.784253	-1.60719	0.0179571	0.133769	852	tags=18%, list=5%, signal=17%	Gnaq Plcb4 Prkca
mmu04971	Gastric acid secretion - Mus musculus (house mouse)	53	-0.646528	-1.6344	0.00768278	0.079716	867	tags=25%, list=6%, signal=23%	Actb Actg1 Adcy6 Atp1a2 Atp1b1 Calm2 Camk2a Camk2d Camk2g Gnaq Itpr1 Plcb4 Prkca
mmu04911	Insulin secretion - Mus musculus (house mouse)	62	-0.651755	-1.69174	0.00250878	0.0485911	867	tags=24%, list=6%, signal=23%	Adcy6 Atp1a2 Atp1b1 Cacna1s Camk2a Camk2d Camk2g Creb3l2 Creb5 Gck Gnaq Kcnma1 Kcnn2 Plcb4 Prkca
mmu01200	Carbon metabolism - Mus musculus (house mouse)	96	-0.629186	-1.74736	0.000266951	0.00977611	1446	tags=34%, list=9%, signal=31%	Acat1 Aco1 Aco2 Acss2 Aldoa Cs Dlat Dld Dlst Eno1 Eno3 Gapdh Gck Glud1 Got1 Got2 Gpi1 Idh3a Idh3b Mdh1 Mdh2 Me3 Ogdh Pdhb Pfkm Pgam2 Pgk1 Pkm Sdha Sdhb Sdhc Suclg1 Tpi1
mmu00330	Arginine and proline metabolism - Mus musculus (house mouse)	41	-0.721305	-1.74801	0.00145208	0.0324514	926	tags=20%, list=6%, signal=18%	Aldh4a1 Amd1 Ckm Ckmt2 Got2 Hoga1 Odc1 Smox
mmu05410	Hypertrophic cardiomyopathy - Mus musculus (house mouse)	76	-0.678047	-1.81377	0.000257998	0.00977611	934	tags=26%, list=6%, signal=25%	Actb Actc1 Actg1 Atp2a1 Cacna1s Cacna2d4 Cacng6 Des Igf1 Itga4 Itgb6 Prkab2 Prkag3 Sgca Sgcd Sgcg Slc8a3 Tpm1 Tpm2 Ttn
mmu00190	Oxidative phosphorylation - Mus musculus (house mouse)	107	-0.643118	-1.81429	0.000268601	0.00977611	2012	tags=49%, list=13%, signal=43%	Atp5f1a Atp5f1b Atp5f1c Atp5f1d Atp5mc1 Atp5mc3 Atp5mf Atp5mg Atp5pd Atp5pf Atp6ap1 Atp6v0b Atp6v1g1 Cox10 Cox11 Cox4i1 Cox5a Cox5b Cox6a1 Cox6c Cox7a2 Cox7a2l Cox7b Cox7c Cox8a Cyc1 Cycs Ndufa4 Ndufa6 Ndufa8 Ndufab1 Ndufb10 Ndufb2 Ndufb3 Ndufb4 Ndufb5 Ndufb8 Ndufb9 Ndufc1 Ndufs1 Ndufs4 Ndufs5 Ndufv2 Sdha Sdhb Sdhc Sdhd Uqcrc1 Uqcrc2 Uqcrfs1 Uqcrh Uqcrq
mmu01230	Biosynthesis of amino acids - Mus musculus (house mouse)	56	-0.727891	-1.85994	0.000496278	0.0132411	1438	tags=34%, list=9%, signal=31%	Aco1 Aco2 Aldoa Bcat2 Cs Eno1 Eno3 Gapdh Got1 Got2 Idh3a Idh3b Mat2a Mat2b Pfkm Pgam2 Pgk1 Pkm Tpi1
mmu04260	Cardiac muscle contraction - Mus musculus (house mouse)	69	-0.706331	-1.86249	0.000256937	0.00977611	1492	tags=42%, list=10%, signal=38%	Actc1 Asph Atp1a2 Atp1b1 Atp1b3 Atp1b4 Atp2a1 Cacna1s Cacna2d4 Cacnb1 Cacng6 Cox4i1 Cox5a Cox5b Cox6a1 Cox6c Cox7a2 Cox7b Cox7c Cyc1 Slc8a3 Tpm1 Tpm2 Trdn Uqcrc1 Uqcrc2 Uqcrfs1 Uqcrh Uqcrq
mmu00010	Glycolysis / Gluconeogenesis - Mus musculus (house mouse)	49	-0.79722	-1.9902	0.000246792	0.00977611	1209	tags=37%, list=8%, signal=34%	Acss2 Aldoa Bpgm Dlat Dld Eno1 Eno3 Gapdh Gck Gpi1 Ldha Pdhb Pfkm Pgam2 Pgk1 Pgm1 Pkm Tpi1
mmu04814	Motor proteins - Mus musculus (house mouse)	147	-0.701074	-2.06523	0.00027933	0.00977611	934	tags=16%, list=6%, signal=15%	Acta1 Actb Actc1 Actg1 Capzb Dync2h1 Kif13b Kif16b Kif1b Kif26b Myh1 Myh10 Myh2 Myh4 Myl1 Mylpf Myo1e Myo5a Myo5c Tnnc2 Tnni2 Tnnt3 Tpm1 Tpm2

## Sheet: TypeIIx-KEGG
ID	Description	setSize	enrichmentScore	NES	pvalue	qvalue	rank	leading_edge	core_enrichment
mmu04068	FoxO signaling pathway - Mus musculus (house mouse)	115	0.5995	1.68834	0.000342936	0.0297008	2243	tags=39%, list=13%, signal=34%	Akt3 Araf Bcl2l11 Bcl6 Bnip3 Braf Cat Cdkn1b Chuk Crebbp Csnk1e Ep300 Fbxo32 Foxo1 Foxo3 Gabarapl1 Gadd45g Homer1 Igf1r Insr Irs1 Irs2 Mapk12 Mapk14 Mdm2 Nlk Pik3ca Pik3r1 Pik3r2 Pik3r3 Prkaa1 Prkag1 Prkag2 Prkag3 Raf1 Rbl2 Setd7 Sgk1 Sgk3 Sirt1 Sos1 Stat3 Tgfbr1 Tgfbr2 Usp7
mmu05221	Acute myeloid leukemia - Mus musculus (house mouse)	59	0.645476	1.6538	0.00179051	0.0569613	2596	tags=44%, list=15%, signal=37%	Akt1 Akt2 Akt3 Araf Bad Braf Chuk Eif4ebp1 Kras Map2k1 Myc Pik3ca Pik3r1 Pik3r2 Pik3r3 Pim1 Ppard Raf1 Rps6kb1 Runx1 Sos1 Stat3 Stat5b Tcf7l1 Tcf7l2 Zbtb16
mmu04550	Signaling pathways regulating pluripotency of stem cells - Mus musculus (house mouse)	101	0.591153	1.63659	0.000518672	0.0297008	2596	tags=40%, list=15%, signal=34%	Acvr1b Acvr2a Akt1 Akt2 Akt3 Bmpr1a Bmpr1b Bmpr2 Dvl1 Esrrb Fgf2 Fgfr1 Fgfr2 Fzd7 Gsk3b Igf1r Il6st Jak2 Kat6a Kras Map2k1 Mapk12 Mapk14 Meis1 Myc Pcgf3 Pcgf5 Pik3ca Pik3r1 Pik3r2 Pik3r3 Raf1 Rest Rif1 Skil Smad1 Stat3 Wnt4 Wnt5a Zfhx3
mmu04213	Longevity regulating pathway - multiple species - Mus musculus (house mouse)	56	0.644149	1.6362	0.00232226	0.0604454	1014	tags=30%, list=6%, signal=29%	Adcy2 Adcy9 Akt1s1 Akt3 Cat Foxo1 Foxo3 Igf1r Irs1 Irs2 Pik3ca Pik3r1 Prkaa1 Prkag1 Prkag3 Rps6kb1 Sod1
mmu04062	Chemokine signaling pathway - Mus musculus (house mouse)	132	0.560262	1.60797	0.000508992	0.0297008	2596	tags=28%, list=15%, signal=24%	Adcy2 Adcy9 Akt1 Akt2 Akt3 Bad Bcar1 Braf Cdc42 Chuk Foxo3 Gnaq Gnb1 Gng12 Grk2 Gsk3b Jak2 Kras Map2k1 Pard3 Pik3ca Pik3r1 Pik3r2 Pik3r3 Plcg1 Prex1 Ptk2 Pxn Raf1 Rap1a Rap1b Rhoa Rock1 Rock2 Sos1 Stat3 Stat5b
mmu04625	C-type lectin receptor signaling pathway - Mus musculus (house mouse)	85	0.591439	1.59628	0.00157922	0.0565196	2243	tags=31%, list=13%, signal=27%	Akt3 Arhgef12 Calm1 Calm2 Cblb Chuk Cyld Itpr1 Itpr2 Ksr1 Malt1 Map3k14 Mapk12 Mapk14 Mdm2 Nfatc3 Pik3ca Pik3r1 Pik3r2 Pik3r3 Ppp3ca Ppp3cb Ppp3r1 Raf1 Rhoa Rras2
mmu03040	Spliceosome - Mus musculus (house mouse)	124	0.551897	1.5711	0.00102093	0.0417583	2878	tags=39%, list=17%, signal=32%	Aqr Cdc5l Ddx39b Ddx42 Ddx5 Dhx15 Dhx16 Eftud2 Fus Hnrnpa1 Hnrnpa3 Hnrnpc Hnrnpk Hnrnpm Hnrnpu Magoh Ncbp1 Prpf18 Prpf38b Prpf6 Puf60 Rbm22 Rbm25 Sf3b1 Sf3b2 Sf3b3 Smndc1 Snrnp200 Snrnp70 Snrpb Snrpf Snw1 Srsf3 Srsf4 Srsf5 Srsf6 Srsf7 Srsf9 Tcerg1 Thoc1 Thoc2 Thoc3 Tra2a Tra2b Txnl4a U2af2 U2surp Usp39
mmu05202	Transcriptional misregulation in cancer - Mus musculus (house mouse)	139	0.529482	1.5276	0.00305707	0.0729405	2369	tags=29%, list=14%, signal=26%	Atf1 Bcl6 Birc2 Bmp2k Ccnt1 Cdk9 Cdkn1b Cebpb Ddx5 Ewsr1 Eya1 Foxo1 Fus Gadd45g H3f3a Igf1r Jmjd1c Kdm6a Kmt2a Maf Mdm2 Meis1 Met Mlf1 Mllt1 Myc Ncor1 Nfkbiz Prcc Ptk2 Rel Runx1 Rxrb Rxrg Smad1 Ss18 Taf15 Tgfbr2 Uty Zbtb16 Zeb1
mmu03008	Ribosome biogenesis in eukaryotes - Mus musculus (house mouse)	70	0.580624	1.52544	0.00958637	0.130701	3485	tags=49%, list=21%, signal=39%	Afg2a Bms1 Csnk2a1 Csnk2a2 Csnk2b Drosha Emg1 Fcf1 Gar1 Gnl3l Heatr1 Lsg1 Mdn1 Nob1 Nop56 Nop58 Pop1 Pwp2 Rbm28 Rcl1 Rexo1 Rexo2 Riok1 Rrp7a Utp15 Utp18 Utp4 Wdr3 Wdr36 Wdr43 Wdr75 Xpo1 Xrn1 Xrn2
mmu04392	Hippo signaling pathway - multiple species - Mus musculus (house mouse)	25	0.683155	1.512	0.0285557	0.185817	2350	tags=44%, list=14%, signal=38%	Csnk1e Frmd6 Lats1 Lats2 Mob1b Nf2 Sav1 Stk3 Tead4 Wwtr1 Yap1
mmu04211	Longevity regulating pathway - Mus musculus (house mouse)	81	0.562603	1.50886	0.00843437	0.1271	2283	tags=42%, list=13%, signal=37%	Adcy2 Adcy9 Akt1s1 Akt3 Appl1 Atf2 Atf4 Cat Creb1 Creb3 Creb3l2 Ehmt1 Eif4e2 Eif4ebp1 Foxo1 Foxo3 Igf1r Insr Irs1 Irs2 Pik3ca Pik3r1 Pik3r2 Pik3r3 Prkaa1 Prkag1 Prkag2 Prkag3 Rheb Rps6kb1 Sesn1 Sirt1 Tsc1 Ulk1
mmu04150	mTOR signaling pathway - Mus musculus (house mouse)	134	0.520384	1.49571	0.0039109	0.0799823	2596	tags=36%, list=15%, signal=31%	Akt1 Akt1s1 Akt2 Akt3 Atp6v1a Atp6v1d Atp6v1h Braf Cab39l Castor2 Chuk Clip1 Deptor Dvl1 Eif4e2 Eif4ebp1 Fnip2 Fzd7 Grb10 Gsk3b Igf1r Insr Irs1 Kras Map2k1 Nprl3 Pik3ca Pik3r1 Pik3r2 Pik3r3 Prkaa1 Raf1 Rheb Rhoa Rictor Rps6ka3 Rps6kb1 Rragd Sgk1 Slc38a9 Sos1 Tbc1d7 Tsc1 Tti1 Ulk1 Ulk2 Wnt4 Wnt5a
mmu04310	Wnt signaling pathway - Mus musculus (house mouse)	134	0.517793	1.48826	0.00425098	0.0811415	2324	tags=28%, list=14%, signal=25%	Camk2b Camk2d Chd8 Crebbp Csnk1a1 Csnk1e Csnk2a1 Csnk2b Ctbp1 Cul1 Dvl1 Ep300 Fbxw11 Fzd7 Gsk3b Lzts2 Map3k7 Myc Nfatc3 Nlk Ppard Ppp3ca Ppp3cb Ppp3r1 Prickle1 Rhoa Rock2 Ryk Senp2 Tbl1x Tbl1xr1 Tcf7l1 Tcf7l2 Tle1 Tle4 Wnt4 Wnt5a Znrf3
mmu01521	EGFR tyrosine kinase inhibitor resistance - Mus musculus (house mouse)	72	0.563174	1.48639	0.0150363	0.143504	2596	tags=43%, list=15%, signal=37%	Akt1 Akt2 Akt3 Araf Bad Bcl2l11 Braf Eif4e2 Eif4ebp1 Fgf2 Fgfr2 Foxo3 Gas6 Gsk3b Igf1r Il6ra Jak2 Kras Map2k1 Met Nf1 Pdgfc Pik3ca Pik3r1 Pik3r2 Pik3r3 Plcg1 Raf1 Rps6kb1 Sos1 Stat3
mmu00750	Vitamin B6 metabolism - Mus musculus (house mouse)	6	0.88101	1.48092	0.0307957	0.192783	136	tags=17%, list=1%, signal=17%	Aox1
mmu05215	Prostate cancer - Mus musculus (house mouse)	86	0.543718	1.46982	0.0117503	0.132654	2213	tags=36%, list=13%, signal=32%	Akt3 Araf Atf4 Bad Braf Cdkn1b Chuk Creb1 Creb3 Creb3l2 Crebbp E2f3 Ep300 Fgfr1 Fgfr2 Foxo1 Gsk3b Hsp90ab1 Igf1r Mdm2 Pdgfc Pik3ca Pik3r1 Pik3r2 Pik3r3 Raf1 Rb1 Sos1 Tcf7l1 Tcf7l2 Zeb1
mmu00601	Glycosphingolipid biosynthesis - lacto and neolacto series - Mus musculus (house mouse)	18	0.698397	1.46079	0.0493827	0.215724	1268	tags=17%, list=7%, signal=15%	B3galt1 B3galt2 B4galt1
mmu03050	Proteasome - Mus musculus (house mouse)	40	0.60245	1.4462	0.0409866	0.205879	3439	tags=52%, list=20%, signal=42%	Psma2 Psma3 Psma4 Psma6 Psma7 Psmb1 Psmb2 Psmb7 Psmc2 Psmc3 Psmc6 Psmd1 Psmd11 Psmd12 Psmd14 Psmd2 Psmd4 Psmd8 Psmd9 Psme4 Psmf1
mmu04914	Progesterone-mediated oocyte maturation - Mus musculus (house mouse)	80	0.539156	1.44365	0.0186488	0.161802	2697	tags=38%, list=16%, signal=32%	Adcy2 Adcy9 Akt1 Akt2 Akt3 Anapc1 Anapc10 Anapc2 Anapc5 Araf Braf Cpeb1 Cpeb2 Cpeb3 Cpeb4 Fzr1 Hsp90ab1 Igf1r Kras Mad1l1 Map2k1 Mapk12 Mapk14 Mapk8 Pik3ca Pik3r1 Pik3r2 Pik3r3 Raf1 Rps6ka3
mmu04110	Cell cycle - Mus musculus (house mouse)	141	0.498256	1.43903	0.0103812	0.132169	2572	tags=28%, list=15%, signal=24%	Abl1 Anapc1 Anapc10 Anapc2 Anapc5 Atrx Cdc14b Cdkn1b Crebbp Cul1 E2f3 E2f5 Ep300 Fzr1 Gadd45g Gsk3b Mad1l1 Mau2 Mdm2 Mtbp Myc Nipbl Orc2 Orc3 Orc4 Pds5a Pds5b Ppp2r5a Prkdc Pttg1 Rb1 Rbl1 Rbl2 Stag1 Stag2 Tfdp2 Wapl Ywhae Ywhaq
mmu05220	Chronic myeloid leukemia - Mus musculus (house mouse)	72	0.543877	1.43546	0.025827	0.18448	2596	tags=39%, list=15%, signal=33%	Abl1 Akt1 Akt2 Akt3 Araf Bad Braf Cbl Cdkn1b Chuk Ctbp1 E2f3 Gadd45g Kras Map2k1 Mdm2 Myc Pik3ca Pik3r1 Pik3r2 Pik3r3 Raf1 Rb1 Runx1 Sos1 Stat5b Tgfbr1 Tgfbr2
mmu04120	Ubiquitin mediated proteolysis - Mus musculus (house mouse)	133	0.497362	1.42843	0.0120461	0.132654	2528	tags=36%, list=15%, signal=31%	Anapc1 Anapc10 Anapc2 Anapc5 Birc2 Birc6 Cbl Cblb Cdc34 Cul1 Cul3 Fbxw11 Fbxw8 Fzr1 Herc1 Herc2 Herc3 Herc4 Huwe1 Itch Klhl13 Map3k1 Mdm2 Nedd4 Nedd4l Pias1 Pias2 Siah1a Smurf2 Trim37 Uba1 Uba3 Ubc Ube2b Ube2d1 Ube2d2a Ube2d3 Ube2e3 Ube2g1 Ube2k Ube2o Ube2q2 Ube2r2 Ube2w Ube3a Ube4a Ube4b Wwp1
mmu04917	Prolactin signaling pathway - Mus musculus (house mouse)	59	0.556567	1.426	0.0334825	0.192783	2697	tags=36%, list=16%, signal=30%	Akt1 Akt2 Akt3 Cish Foxo3 Gsk3b Jak2 Kras Map2k1 Mapk12 Mapk14 Mapk8 Pik3ca Pik3r1 Pik3r2 Pik3r3 Raf1 Socs2 Sos1 Stat3 Stat5b
mmu04114	Oocyte meiosis - Mus musculus (house mouse)	98	0.511711	1.41085	0.0217316	0.168165	1567	tags=26%, list=9%, signal=23%	Adcy2 Adcy9 Anapc10 Anapc5 Calm1 Calm2 Camk2b Camk2d Cpeb1 Cpeb2 Cpeb3 Cul1 Fbxw11 Igf1r Itpr1 Itpr2 Mad1l1 Mapk12 Ppp2r5a Ppp3ca Ppp3cb Pttg1 Rps6ka3 Slk Ywhae
mmu05206	MicroRNAs in cancer - Mus musculus (house mouse)	130	0.491923	1.4083	0.01752	0.156758	2220	tags=28%, list=13%, signal=25%	Abcb1b Abcc1 Abl1 Bcl2l11 Bmpr2 Cdkn1b Crebbp Dicer1 E2f3 Ep300 Ezh2 Foxp1 Irs1 Irs2 Mdm2 Mdm4 Met Myc Notch2 Pik3ca Pik3r1 Pik3r2 Pik3r3 Pim1 Plcg1 Prkce Raf1 Rdx Rhoa Rock1 Rps6ka5 Sirt1 Sos1 Stat3 Trp63 Zeb1 Zeb2
mmu05226	Gastric cancer - Mus musculus (house mouse)	123	0.493907	1.40378	0.0197682	0.166054	2596	tags=29%, list=15%, signal=25%	Abcb1b Akt1 Akt2 Akt3 Araf Braf Cdkn1b Csnk1a1 Ctnna1 Dvl1 E2f3 Fgf2 Fgfr2 Fzd7 Gadd45g Gsk3b Kras Map2k1 Met Myc Pik3ca Pik3r1 Pik3r2 Pik3r3 Raf1 Rb1 Rps6kb1 Rxrb Rxrg Sos1 Tcf7l1 Tcf7l2 Tgfbr1 Tgfbr2 Wnt4 Wnt5a
mmu04012	ErbB signaling pathway - Mus musculus (house mouse)	76	0.525998	1.3994	0.0351094	0.192783	2596	tags=41%, list=15%, signal=35%	Abl1 Abl2 Akt1 Akt2 Akt3 Araf Bad Braf Camk2b Camk2d Cbl Cblb Cdkn1b Eif4ebp1 Gsk3b Kras Map2k1 Map2k4 Myc Nck1 Nck2 Pik3ca Pik3r1 Pik3r2 Pik3r3 Plcg1 Ptk2 Raf1 Rps6kb1 Sos1 Stat5b
mmu04662	B cell receptor signaling pathway - Mus musculus (house mouse)	66	0.532559	1.38664	0.043154	0.205928	2596	tags=29%, list=15%, signal=24%	Akt1 Akt2 Akt3 Chuk Dapp1 Gsk3b Kras Malt1 Map2k1 Nfatc3 Pik3ca Pik3r1 Pik3r2 Pik3r3 Ppp3ca Ppp3cb Ppp3r1 Raf1 Sos1
mmu04152	AMPK signaling pathway - Mus musculus (house mouse)	112	0.493421	1.38567	0.0277255	0.18461	2002	tags=33%, list=12%, signal=29%	Acaca Adra1a Akt1s1 Akt3 Cab39l Cpt1b Creb1 Creb3 Creb3l2 Eef2k Elavl1 Fbp2 Foxo1 Foxo3 Igf1r Irs1 Irs2 Map3k7 Pfkfb3 Pfkfb4 Pik3ca Pik3r1 Pik3r2 Ppp2r2d Ppp2r5a Prkaa1 Prkag1 Prkag2 Prkag3 Rab10 Rab11b Rab2a Rheb Rps6kb1 Sirt1 Tsc1 Ulk1
mmu04371	Apelin signaling pathway - Mus musculus (house mouse)	120	0.488909	1.38473	0.0237161	0.17411	1365	tags=19%, list=8%, signal=18%	Adcy2 Adcy9 Akt3 Becn1 Calm1 Gnb1 Gng12 Itpr1 Itpr2 Mef2a Mylk2 Mylk4 Nos1 Nrf1 Pik3r4 Prkaa1 Prkag1 Prkag3 Prkce Rps6kb1 Rras2 Slc8a3 Tgfbr1
mmu01522	Endocrine resistance - Mus musculus (house mouse)	84	0.512392	1.38044	0.0380282	0.197965	2697	tags=37%, list=16%, signal=31%	Adcy2 Adcy9 Akt1 Akt2 Akt3 Araf Bad Braf Cdkn1b E2f3 Gnas Igf1r Jag1 Kras Map2k1 Mapk12 Mapk14 Mapk8 Mdm2 Ncoa3 Ncor1 Notch2 Pik3ca Pik3r1 Pik3r2 Pik3r3 Ptk2 Raf1 Rb1 Rps6kb1 Sos1
mmu04659	Th17 cell differentiation - Mus musculus (house mouse)	77	0.517717	1.37798	0.042726	0.205928	1963	tags=27%, list=12%, signal=24%	Chuk Hif1a Hsp90ab1 Il6ra Il6st Jak2 Mapk12 Nfatc3 Plcg1 Ppp3ca Ppp3cb Ppp3r1 Rorc Runx1 Rxrb Rxrg Stat3 Stat5b Stat6 Tgfbr1 Tgfbr2
mmu04724	Glutamatergic synapse - Mus musculus (house mouse)	96	0.500424	1.37758	0.0314783	0.192783	2066	tags=18%, list=12%, signal=16%	Adcy2 Adcy9 Cacna1d Glul Gnaq Gnas Gnb1 Gng12 Homer1 Itpr1 Itpr2 Pld1 Ppp3ca Ppp3cb Ppp3r1 Slc38a2 Slc38a3
mmu04350	TGF-beta signaling pathway - Mus musculus (house mouse)	85	0.509475	1.37506	0.0398315	0.20365	2787	tags=33%, list=16%, signal=28%	Acvr1b Acvr2a Bmpr1a Bmpr1b Bmpr2 Chrd Crebbp Cul1 E2f5 Ep300 Ltbp1 Myc Ncor1 Neo1 Ppp2ca Rbl1 Rhoa Rock1 Rps6kb1 Ski Skil Smad1 Smad7 Smurf2 Tgfbr1 Tgfbr2 Tgif1 Zfyve9
mmu04140	Autophagy - animal - Mus musculus (house mouse)	130	0.477496	1.367	0.0268753	0.18448	1955	tags=32%, list=12%, signal=28%	Akt1s1 Akt3 Atg2a Atg2b Atg4b Bad Becn1 Bnip3 C9orf72 Ctsl Dapk2 Deptor Ern1 Gabarapl1 Hif1a Igf1r Irs1 Irs2 Itpr1 Lamp2 Map3k7 Nrbf2 Pik3ca Pik3r1 Pik3r2 Pik3r4 Prkaa1 Rab7 Rheb Rps6kb1 Rragd Rras2 Sqstm1 Supt20 Tbk1 Tsc1 Ulk1 Ulk2 Uvrag Wipi2 Zfyve1
mmu05200	Pathways in cancer - Mus musculus (house mouse)	438	0.420653	1.35402	0.00339873	0.0748547	2241	tags=21%, list=13%, signal=19%	Abl1 Adcy2 Adcy9 Akt3 Appl1 Araf Arhgef12 Arnt Bad Bcl2l11 Birc2 Braf Calm1 Calm2 Camk2b Camk2d Cbl Cdc42 Cdkn1b Chuk Crebbp Ctbp1 Ctnna1 Cul1 Dapk2 Dvl1 E2f3 Egln3 Eml4 Ep300 Fgf2 Fgfr1 Fgfr2 Foxo1 Fzd7 Gadd45g Gnaq Gnas Gnb1 Gng12 Gsk3b Gstm1 Gstm2 Hif1a Hsp90ab1 Igf1r Il6ra Il6st Itgb1 Jak2 Lamc1 Mdm2 Met Myc Ncoa1 Ncoa3 Ncoa4 Notch2 Nqo1 Pik3ca Pik3r1 Pik3r2 Pik3r3 Pim1 Plcg1 Pld1 Ppard Ptch1…
mmu03013	Nucleocytoplasmic transport - Mus musculus (house mouse)	98	0.484906	1.33694	0.0488526	0.215724	3148	tags=39%, list=19%, signal=32%	Ahctf1 Cse1l Ddx19b Ddx39b Ipo11 Ipo4 Ipo7 Ipo9 Kpna1 Kpna3 Kpna4 Kpnb1 Magoh Ncbp1 Ndc1 Nup107 Nup153 Nup160 Nup35 Nup88 Nup98 Phax Pym1 Ranbp2 Seh1l Senp2 Srrm1 Sumo1 Thoc1 Thoc2 Thoc3 Tmem33 Tnpo1 Upf3b Xpo1 Xpo5 Xpo6 Xpo7
mmu04910	Insulin signaling pathway - Mus musculus (house mouse)	122	0.467686	1.3264	0.0417379	0.205928	2597	tags=35%, list=15%, signal=30%	Acaca Akt1 Akt2 Akt3 Araf Bad Braf Calm1 Calm2 Cbl Cblb Eif4e2 Eif4ebp1 Exoc7 Fbp2 Foxo1 G6pc3 Gsk3b Insr Irs1 Irs2 Kras Map2k1 Phka1 Phkb Phkg1 Pik3ca Pik3r1 Pik3r2 Pik3r3 Ppp1cb Ppp1r3c Prkaa1 Prkag1 Prkag2 Prkag3 Raf1 Rheb Rps6kb1 Socs2 Sos1 Trip10 Tsc1
mmu05165	Human papillomavirus infection - Mus musculus (house mouse)	279	0.423782	1.31427	0.0161989	0.149613	2596	tags=24%, list=15%, signal=21%	Akt1 Akt2 Akt3 Atp6v0a1 Atp6v0d1 Atp6v1a Atp6v1d Atp6v1h Bad Cdc42 Cdkn1b Chuk Creb1 Creb3 Creb3l2 Crebbp Csnk1a1 Dlg1 Dlg2 Dvl1 Eif4ebp1 Ep300 Fas Foxo1 Fzd7 Gnas Gsk3b Itga7 Itgb1 Itgb5 Itgb6 Kras Lamc1 Maml1 Maml3 Map2k1 Mdm2 Notch2 Pard3 Pik3ca Pik3r1 Pik3r2 Pik3r3 Ppp2r2a Ppp2r2d Ppp2r5a Psen1 Ptger4 Ptk2 Pxn Raf1 Rb1 Rbl1 Rbl2 Rbpj Rheb Rps6kb1 Sos1 Tbk1 Tbp Tcf7l1 Tcf7l2 Tsc1 Ube3a Ubr4 Wn…
mmu04014	Ras signaling pathway - Mus musculus (house mouse)	187	0.439015	1.30831	0.033777	0.192783	2211	tags=23%, list=13%, signal=20%	Abl1 Abl2 Afdn Akt3 Bad Calm1 Calm2 Cdc42 Chuk Fgf2 Fgfr1 Fgfr2 Gnb1 Gng12 Igf1r Insr Ksr1 Met Nf1 Pdgfc Pik3ca Pik3r1 Pik3r2 Pik3r3 Plcg1 Pld1 Rab5a Raf1 Rala Ralgapa1 Ralgapa2 Rap1a Rap1b Rasa1 Rasa2 Rasa4 Rasal2 Rel Rhoa Rras2 Sos1 Tbk1 Vegfd
mmu04218	Cellular senescence - Mus musculus (house mouse)	145	0.447328	1.29627	0.0471346	0.214212	2597	tags=34%, list=15%, signal=29%	Akt1 Akt2 Akt3 Cacna1d Calm1 Calm2 Capn1 E2f3 E2f5 Eif4ebp1 Fbxw11 Foxo1 Foxo3 Gadd45g Hipk1 Hipk3 Itpr1 Itpr2 Kras Lin52 Map2k1 Mapk12 Mapk14 Mdm2 Mre11a Myc Nfatc3 Pik3ca Pik3r1 Pik3r2 Pik3r3 Ppid Ppp1cb Ppp3ca Ppp3cb Ppp3r1 Rad50 Raf1 Rb1 Rbl1 Rbl2 Rheb Rras2 Sirt1 Sqstm1 Tgfbr1 Tgfbr2 Tsc1 Zfp36l1
mmu05022	Pathways of neurodegeneration - multiple diseases - Mus musculus (house mouse)	385	-0.397704	-1.31204	0.011326	0.132654	1631	tags=21%, list=10%, signal=19%	Apc Atg14 Atp2a1 Atp5f1a Atp5f1b Atp5f1c Atp5f1d Atp5mc1 Atp5mc3 Atp5pd Atp5pf Atxn1 Atxn2 Bcl2 Camk2g Capn2 Casp7 Ccs Cox4i1 Cox5a Cox6c Cox7a1 Cox7a2l Cox7b Cox7c Cyc1 Ddit3 Dvl3 Eif2ak3 Grm1 Htt Lrp6 Map2k2 Map2k6 Map3k5 Mapk10 Mapk9 Mfn2 Mtor Ndufa10 Ndufa11 Ndufa4 Ndufa8 Ndufa9 Ndufab1 Ndufb10 Ndufb2 Ndufb4 Ndufb8 Ndufb9 Ndufc1 Ndufs1 Ndufs3 Ndufs4 Ndufs6 Ndufs7 Ndufv2 Nfkb1 Nox1 Nras Prkca …
mmu05020	Prion disease - Mus musculus (house mouse)	219	-0.423692	-1.3256	0.0270615	0.18448	1828	tags=24%, list=11%, signal=22%	Atp5f1a Atp5f1b Atp5f1c Atp5f1d Atp5mc1 Atp5mc3 Atp5pd Atp5pf Cav3 Cox4i1 Cox5a Cox6c Cox7a1 Cox7a2l Cox7b Cox7c Creb5 Cyc1 Ddit3 Eif2ak3 Mapk10 Mapk9 Ndufa10 Ndufa11 Ndufa4 Ndufa8 Ndufa9 Ndufab1 Ndufb10 Ndufb2 Ndufb4 Ndufb8 Ndufb9 Ndufc1 Ndufs1 Ndufs3 Ndufs4 Ndufs6 Ndufs7 Ndufv2 Pik3cd Psmc5 Ryr1 Sdha Sdhb Sdhc Slc25a4 Tuba4a Uqcr10 Uqcr11 Uqcrc1 Uqcrc2 Vdac3
mmu05014	Amyotrophic lateral sclerosis - Mus musculus (house mouse)	300	-0.415853	-1.34312	0.0125166	0.13273	1828	tags=22%, list=11%, signal=20%	Actb Actg1 Atg14 Atp5f1a Atp5f1b Atp5f1c Atp5f1d Atp5mc1 Atp5mc3 Atp5pd Atp5pf Atxn2 Bcl2 Ccs Chchd10 Cox4i1 Cox5a Cox6c Cox7a1 Cox7a2l Cox7b Cox7c Cyc1 Ddit3 Eif2ak3 Erbb4 Gle1 Map2k6 Map3k5 Mtor Ndufa10 Ndufa11 Ndufa4 Ndufa8 Ndufa9 Ndufab1 Ndufb10 Ndufb2 Ndufb4 Ndufb8 Ndufb9 Ndufc1 Ndufs1 Ndufs3 Ndufs4 Ndufs6 Ndufs7 Ndufv2 Nup210 Nup54 Psmc5 Rb1cc1 Sdha Sdhb Sdhc Setx Sigmar1 Tomm40 Tomm40l Tpr…
mmu04911	Insulin secretion - Mus musculus (house mouse)	68	-0.515916	-1.38856	0.0447967	0.206871	584	tags=13%, list=3%, signal=13%	Adcy6 Atp1a2 Atp1b1 Atp1b4 Camk2g Creb5 Kcnn2 Kcnn3 Prkca
mmu04918	Thyroid hormone synthesis - Mus musculus (house mouse)	56	-0.535271	-1.39889	0.0497275	0.215724	546	tags=11%, list=3%, signal=10%	Adcy6 Atp1a2 Atp1b1 Atp1b4 Creb5 Prkca
mmu05414	Dilated cardiomyopathy - Mus musculus (house mouse)	80	-0.508974	-1.40445	0.0363594	0.192783	533	tags=15%, list=3%, signal=15%	Actb Actg1 Adcy6 Atp2a1 Cacna2d4 Igf1 Myl3 Sgcg Tgfb2 Tpm1 Tpm2 Ttn
mmu05410	Hypertrophic cardiomyopathy - Mus musculus (house mouse)	78	-0.511853	-1.40915	0.0359116	0.192783	648	tags=15%, list=4%, signal=15%	Actb Actg1 Atp2a1 Cacna2d4 Igf1 Myl3 Prkab2 Sgcg Tgfb2 Tpm1 Tpm2 Ttn
mmu05208	Chemical carcinogenesis - reactive oxygen species - Mus musculus (house mouse)	184	-0.461511	-1.41595	0.0145254	0.143409	2318	tags=40%, list=14%, signal=35%	Acp1 As3mt Atp5f1a Atp5f1b Atp5f1c Atp5f1d Atp5mc1 Atp5mc3 Atp5pd Atp5pf Cox4i1 Cox5a Cox5b Cox6c Cox7a1 Cox7a2l Cox7b Cox7c Cyc1 Egf Ephx2 Gsto1 Ikbkg Jun Map2k2 Map3k5 Mapk10 Mapk9 Mgst3 Ndufa10 Ndufa11 Ndufa13 Ndufa2 Ndufa4 Ndufa6 Ndufa8 Ndufa9 Ndufab1 Ndufb10 Ndufb2 Ndufb4 Ndufb5 Ndufb8 Ndufb9 Ndufc1 Ndufs1 Ndufs3 Ndufs4 Ndufs6 Ndufs7 Ndufv1 Ndufv2 Ndufv3 Nfe2l2 Nfkb1 Nfkbia Nox1 Nras Pdpk1 P…
mmu05016	Huntington disease - Mus musculus (house mouse)	254	-0.454279	-1.44292	0.00577428	0.097251	2318	tags=28%, list=14%, signal=25%	Actr10 Atg14 Atp5f1a Atp5f1b Atp5f1c Atp5f1d Atp5mc1 Atp5mc3 Atp5pd Atp5pf Bdnf Clta Cox4i1 Cox5a Cox5b Cox6c Cox7a1 Cox7a2l Cox7b Cox7c Creb5 Cyc1 Cycs Hdac1 Htt Map3k5 Mapk10 Mapk9 Mtor Ndufa10 Ndufa11 Ndufa13 Ndufa2 Ndufa4 Ndufa6 Ndufa8 Ndufa9 Ndufab1 Ndufb10 Ndufb2 Ndufb4 Ndufb5 Ndufb8 Ndufb9 Ndufc1 Ndufs1 Ndufs3 Ndufs4 Ndufs6 Ndufs7 Ndufv1 Ndufv2 Ndufv3 Ppargc1a Psmc5 Rb1cc1 Sdha Sdhb Sdhc S…
mmu05323	Rheumatoid arthritis - Mus musculus (house mouse)	57	-0.551771	-1.44684	0.0329995	0.192783	2332	tags=30%, list=14%, signal=26%	Angpt1 Atp6ap1 Atp6v0a2 Atp6v0b Atp6v0e Atp6v0e2 Atp6v1c1 Atp6v1e1 Atp6v1g1 Cd28 Cd86 Ctla4 Il15 Jun Tgfb2 Tlr4 Vegfa
mmu05415	Diabetic cardiomyopathy - Mus musculus (house mouse)	168	-0.480402	-1.46073	0.0106173	0.132169	1828	tags=38%, list=11%, signal=34%	Atp2a1 Atp5f1a Atp5f1b Atp5f1c Atp5f1d Atp5mc1 Atp5mc3 Atp5pd Atp5pf Camk2g Cd36 Col3a1 Cox4i1 Cox5a Cox6c Cox7a1 Cox7a2l Cox7b Cox7c Cyc1 Gapdh Gys1 Mapk10 Mapk9 Mpc1 Mpc2 Mtor Ndufa10 Ndufa11 Ndufa4 Ndufa8 Ndufa9 Ndufab1 Ndufb10 Ndufb2 Ndufb4 Ndufb8 Ndufb9 Ndufc1 Ndufs1 Ndufs3 Ndufs4 Ndufs6 Ndufs7 Ndufv2 Nfkb1 Pdha1 Pdhb Pik3cd Ppara Ppp1cc Prkca Ptpa Sdha Sdhb Sdhc Slc25a4 Slc2a4 Tgfb2 Uqcr10 …
mmu04672	Intestinal immune network for IgA production - Mus musculus (house mouse)	26	-0.651325	-1.48047	0.0440529	0.206771	1335	tags=15%, list=8%, signal=14%	Cd28 Cd86 Il15 Il15ra
mmu05012	Parkinson disease - Mus musculus (house mouse)	220	-0.474538	-1.48509	0.00511378	0.0915098	2318	tags=31%, list=14%, signal=27%	Atp5f1a Atp5f1b Atp5f1c Atp5f1d Atp5mc1 Atp5mc3 Atp5pd Atp5pf Camk2a Camk2g Cox4i1 Cox5a Cox5b Cox6c Cox7a1 Cox7a2l Cox7b Cox7c Cyc1 Cycs Ddit3 Eif2ak3 Gnai2 Gnai3 Map3k5 Mapk10 Mapk9 Mfn2 Ndufa10 Ndufa11 Ndufa13 Ndufa2 Ndufa4 Ndufa6 Ndufa8 Ndufa9 Ndufab1 Ndufb10 Ndufb2 Ndufb4 Ndufb5 Ndufb8 Ndufb9 Ndufc1 Ndufs1 Ndufs3 Ndufs4 Ndufs6 Ndufs7 Ndufv1 Ndufv2 Ndufv3 Nfe2l2 Psmc5 Sdha Sdhb Sdhc Slc25a4 S…
mmu04975	Fat digestion and absorption - Mus musculus (house mouse)	27	-0.65898	-1.51202	0.033809	0.192783	1113	tags=26%, list=7%, signal=24%	Abca1 Acat1 Cd36 Dgat2 Got2 Mogat2 Plpp1
mmu04976	Bile secretion - Mus musculus (house mouse)	57	-0.576698	-1.5122	0.0213928	0.168165	744	tags=16%, list=4%, signal=15%	Abcg2 Adcy6 Aqp4 Atp1a2 Atp1b1 Atp1b4 Kcnn2 Nceh1 Slc9a1
mmu00730	Thiamine metabolism - Mus musculus (house mouse)	11	-0.787924	-1.51763	0.0361652	0.192783	2064	tags=45%, list=12%, signal=40%	Acp1 Ak1 Alpl Nfs1 Tpk1
mmu01200	Carbon metabolism - Mus musculus (house mouse)	98	-0.536236	-1.52539	0.0131765	0.134737	2088	tags=40%, list=12%, signal=35%	Acat1 Aco1 Aco2 Acss2 Cs Dlat Dld Dlst Eno1 Eno3 Esd Gapdh Gck Glud1 Got1 Got2 Hk2 Idh1 Idh2 Idh3a Mcee Mdh1 Mdh2 Me3 Ogdh Pdha1 Pdhb Pfkm Pgk1 Pgp Pkm Psph Sdha Sdhb Sdhc Shmt1 Suclg1 Taldo1 Tpi1
mmu04978	Mineral absorption - Mus musculus (house mouse)	38	-0.63425	-1.55202	0.0202989	0.166054	1105	tags=18%, list=7%, signal=17%	Atp1a2 Atp1b1 Atp1b4 Atp2b1 Atp2b3 Hmox2 Trpm7
mmu00650	Butanoate metabolism - Mus musculus (house mouse)	24	-0.699733	-1.56916	0.0228571	0.17222	831	tags=17%, list=5%, signal=16%	Acat1 Hadh Hadha Oxct1
mmu04714	Thermogenesis - Mus musculus (house mouse)	199	-0.534059	-1.65229	0.00101266	0.0417583	1828	tags=34%, list=11%, signal=31%	Acsl1 Actb Actg1 Adcy6 Atp5f1a Atp5f1b Atp5f1c Atp5f1d Atp5mc1 Atp5mc3 Atp5mf Atp5mg Atp5pd Atp5pf Coa7 Cox10 Cox11 Cox16 Cox19 Cox4i1 Cox5a Cox6c Cox7a1 Cox7a2l Cox7b Cox7c Cpt1a Creb5 Cyc1 Map3k5 Mgll Mtor Ndufa10 Ndufa11 Ndufa4 Ndufa8 Ndufa9 Ndufab1 Ndufb10 Ndufb2 Ndufb4 Ndufb8 Ndufb9 Ndufc1 Ndufs1 Ndufs3 Ndufs4 Ndufs6 Ndufs7 Ndufv2 Nras Pnpla2 Ppargc1a Prkab2 Prkg1 Rps6ka2 Rptor Sdha Sdhb Sdh…
mmu04964	Proximal tubule bicarbonate reclamation - Mus musculus (house mouse)	19	-0.772937	-1.65872	0.0091683	0.130701	517	tags=26%, list=3%, signal=26%	Atp1a2 Atp1b1 Atp1b4 Glud1 Mdh1
mmu00020	Citrate cycle (TCA cycle) - Mus musculus (house mouse)	28	-0.733041	-1.69438	0.00658472	0.104739	1358	tags=64%, list=8%, signal=59%	Aco1 Aco2 Cs Dlat Dld Dlst Idh1 Idh2 Idh3a Mdh1 Mdh2 Ogdh Pdha1 Pdhb Sdha Sdhb Sdhc Suclg1
mmu04260	Cardiac muscle contraction - Mus musculus (house mouse)	67	-0.670963	-1.80468	0.0022805	0.0604454	1091	tags=30%, list=6%, signal=28%	Asph Atp1a2 Atp1b1 Atp1b4 Atp2a1 Cacna2d4 Cox4i1 Cox5a Cox6c Cox7a1 Cox7a2l Cox7b Cox7c Myl3 Slc9a1 Tpm1 Tpm2 Uqcr10 Uqcrc1 Uqcrc2
mmu04814	Motor proteins - Mus musculus (house mouse)	153	-0.604952	-1.81927	0.000244918	0.0297008	1038	tags=16%, list=6%, signal=15%	Acta1 Actb Actg1 Dync2h1 Kif13b Kif16b Kif1b Kif1c Myh1 Myh10 Myh14 Myh2 Myl1 Myl12a Myl12b Myl3 Mylpf Myo19 Myo5c Myo6 Myo9b Tnnc2 Tnni2 Tpm1 Tpm2
mmu00190	Oxidative phosphorylation - Mus musculus (house mouse)	108	-0.688025	-1.98111	0.000241371	0.0297008	2532	tags=60%, list=15%, signal=52%	Atp5f1a Atp5f1b Atp5f1c Atp5f1d Atp5mc1 Atp5mc3 Atp5mf Atp5mg Atp5pd Atp5pf Atp6ap1 Atp6v0a2 Atp6v0b Atp6v0e Atp6v0e2 Atp6v1c1 Atp6v1e1 Atp6v1g1 Cox10 Cox11 Cox4i1 Cox5a Cox5b Cox6c Cox7a1 Cox7a2 Cox7a2l Cox7b Cox7c Cyc1 Cycs Ndufa10 Ndufa11 Ndufa13 Ndufa2 Ndufa4 Ndufa6 Ndufa8 Ndufa9 Ndufab1 Ndufb10 Ndufb2 Ndufb4 Ndufb5 Ndufb6 Ndufb8 Ndufb9 Ndufc1 Ndufs1 Ndufs3 Ndufs4 Ndufs6 Ndufs7 Ndufv1 Ndufv2 …

## Sheet: TypeIIa-KEGG
ID	Description	setSize	enrichmentScore	NES	pvalue	qvalue	rank	leading_edge	core_enrichment
mmu03250	Viral life cycle - HIV-1 - Mus musculus (house mouse)	50	0.549746	1.72158	0.0019861	0.06592	2273	tags=36%, list=17%, signal=30%	Aff4 Bicd2 Ccnt1 Ccnt2 Cdk9 Cpsf6 Crebbp Ell2 Ep300 Hgs Kat2b Mllt3 Nelfb Nup153 Pdcd6ip Ranbp2 Serinc3 Xpo1
mmu04068	FoxO signaling pathway - Mus musculus (house mouse)	103	0.439302	1.55174	0.00368437	0.0850521	1829	tags=29%, list=14%, signal=25%	Akt2 Araf Bcl2l11 Bcl6 Bnip3 Braf Chuk Crebbp Csnk1e Fbxo32 Foxo1 Foxo3 Gabarapl1 Igf1r Insr Irs1 Irs2 Kras Pdpk1 Pik3ca Pik3cb Pik3r1 Prkag2 Rbl2 Setd7 Sgk3 Smad3 Smad4 Stat3 Tgfbr2
mmu04659	Th17 cell differentiation - Mus musculus (house mouse)	67	0.469118	1.55036	0.0102204	0.14216	1295	tags=22%, list=10%, signal=20%	Chuk Il6ra Il6st Nfatc3 Nfkbia Ppp3ca Ppp3cb Rorc Runx1 Smad3 Smad4 Stat3 Stat5a Stat5b Tgfbr2
mmu03320	PPAR signaling pathway - Mus musculus (house mouse)	47	0.49775	1.54115	0.0141714	0.151635	1878	tags=34%, list=14%, signal=29%	Acadl Acadm Acox1 Acsl4 Cd36 Cpt1b Cyp27a1 Ehhadh Ilk Lpl Me1 Pdpk1 Pparg Scp2 Slc27a1 Sorbs1
mmu03040	Spliceosome - Mus musculus (house mouse)	121	0.419516	1.51926	0.00458919	0.0914618	3038	tags=37%, list=23%, signal=29%	Acin1 Cherp Ddx23 Ddx39b Ddx5 Dhx15 Eif4a3 Fus Hnrnpa3 Hnrnpc Hnrnpk Hnrnpm Hnrnpu Lsm8 Magoh Prpf38b Prpf40b Prpf6 Prpf8 Rbm22 Rbm25 Rbmx Sf3b1 Slu7 Smndc1 Snrpa1 Snrpb Snrpf Snrpg Snw1 Srsf10 Srsf3 Srsf4 Srsf5 Srsf6 Srsf7 Srsf9 Thoc3 Tra2a Tra2b U2af1 U2af2 Usp39 Wbp11 Zmat2
mmu04625	C-type lectin receptor signaling pathway - Mus musculus (house mouse)	70	0.45465	1.51355	0.0125916	0.149894	2445	tags=34%, list=18%, signal=28%	Akt1 Akt2 Calm1 Calml4 Cblb Chuk Cyld Irf9 Itpr1 Jun Kras Malt1 Map3k14 Mapk1 Nfatc3 Nfkbia Pik3ca Pik3cb Pik3r1 Ppp3ca Ppp3cb Pycard Rhoa Rras2
mmu04924	Renin secretion - Mus musculus (house mouse)	44	0.493869	1.51212	0.0206117	0.182631	418	tags=16%, list=3%, signal=15%	Creb1 Gnas Itpr1 Kcnma1 Orai1 Ppp3ca Ppp3cb
mmu05220	Chronic myeloid leukemia - Mus musculus (house mouse)	71	0.451848	1.50725	0.0130366	0.149894	1829	tags=31%, list=14%, signal=27%	Akt2 Araf Bad Braf Chuk Crkl Ctbp1 Ddb2 Gab2 Hdac2 Kras Nfkbia Pik3ca Pik3cb Pik3r1 Rb1 Runx1 Smad3 Smad4 Stat5a Stat5b Tgfbr2
mmu04350	TGF-beta signaling pathway - Mus musculus (house mouse)	75	0.445951	1.50485	0.011139	0.144782	2934	tags=35%, list=22%, signal=27%	Acvr2a Bmpr1a Bmpr1b Crebbp Cul1 Ep300 Fst Hdac2 Mapk1 Neo1 Ppp2cb Rbx1 Rgma Rhoa Rock1 Rps6kb1 Ski Smad3 Smad4 Smad5 Smad7 Smurf1 Sp1 Tfdp1 Tgfbr2 Zfyve16
mmu04310	Wnt signaling pathway - Mus musculus (house mouse)	117	0.410309	1.47839	0.00849225	0.126937	1660	tags=21%, list=12%, signal=19%	Axin2 Camk2b Crebbp Csnk1a1 Csnk1e Ctbp1 Cul1 Dkk2 Gpc4 Invs Jun Lzts2 Nfatc3 Ppp3ca Ppp3cb Prickle1 Rbx1 Rhoa Rock2 Smad3 Smad4 Tbl1xr1 Tcf7l1 Tle1 Tle4
mmu05210	Colorectal cancer - Mus musculus (house mouse)	77	0.428	1.4484	0.020771	0.182631	1829	tags=30%, list=14%, signal=26%	Akt2 Appl1 Araf Axin2 Bad Bcl2l11 Braf Ddb2 Fos Jun Kras Msh2 Pik3ca Pik3cb Pik3r1 Rala Ralb Rhoa Rps6kb1 Smad3 Smad4 Tcf7l1 Tgfbr2
mmu04520	Adherens junction - Mus musculus (house mouse)	77	0.423862	1.4344	0.022974	0.190779	2310	tags=34%, list=17%, signal=28%	Afdn Ccm2 Cdc42 Crebbp Csnk2a1 Ep300 Fer Igf1r Insr Mapk1 Myl10 Myl12a Pard3 Ptprj Ptprm Rap1b Rhoa Rock1 Rock2 Smad3 Smad4 Smurf1 Sorbs1 Tcf7l1 Tgfbr2 Tjp1
mmu05206	MicroRNAs in cancer - Mus musculus (house mouse)	119	0.395379	1.42853	0.0161769	0.161201	1265	tags=19%, list=9%, signal=18%	Abcb1b Bcl2l11 Crebbp Crkl Gls Hdac2 Hnrnpk Irs1 Irs2 Itga5 Mdm4 Notch2 Pdcd4 Pik3ca Pik3r1 Prkce Rhoa Rps6ka5 Slc7a1 Stat3 Trp63 Zeb2 Zfpm2
mmu04727	GABAergic synapse - Mus musculus (house mouse)	48	0.457484	1.42206	0.0458486	0.274126	2146	tags=25%, list=16%, signal=21%	Abat Gabarapl1 Gabbr1 Gls Glul Gnai2 Gnb1 Gng12 Gphn Plcl1 Slc38a2 Slc38a3
mmu04660	T cell receptor signaling pathway - Mus musculus (house mouse)	74	0.415375	1.39668	0.033575	0.233422	2359	tags=34%, list=18%, signal=28%	Akt1 Akt2 Cblb Cdc42 Chuk Dlg1 Fos Jun Kras Malt1 Map3k14 Mapk1 Nck1 Nck2 Nfatc3 Nfkbia Nfkbib Pdpk1 Pik3ca Pik3cb Pik3r1 Ppp3ca Ppp3cb Prkcq Rhoa
mmu04140	Autophagy - animal - Mus musculus (house mouse)	131	0.378499	1.38404	0.0224454	0.190779	2785	tags=34%, list=21%, signal=28%	Akt1 Akt2 Atg10 Atg16l2 Atg3 Bad Bnip3 Ctsl Dapk3 Deptor Eif2ak4 Gabarapl1 Igf1r Irs1 Irs2 Itpr1 Kras Lamp2 Map1lc3b Mapk1 Mtmr14 Nrbf2 Pdpk1 Pik3ca Pik3cb Pik3r1 Prkcq Rab1a Rab33b Rheb Rps6kb1 Rptor Rragb Rragc Rragd Rras2 Smcr8 Sqstm1 Supt20 Tank Tbk1 Tsc2 Ulk1 Ulk2 Vmp1
mmu04110	Cell cycle - Mus musculus (house mouse)	121	0.376999	1.36528	0.0293116	0.208793	2460	tags=31%, list=18%, signal=25%	Anapc10 Anapc11 Anapc16 Anapc5 Atr Atrx Bub3 Ccnd3 Ccne2 Cdc14b Cdc27 Crebbp Cul1 Ep300 Esco1 Hdac2 Mad2l1bp Mtbp Nipbl Orc4 Pds5a Ppp2r5a Ppp2r5d Pttg1 Rb1 Rbl2 Rbx1 Smad3 Smad4 Stag1 Stag2 Tfdp1 Tfdp2 Wapl Ywhae Ywhaz Zbtb17
mmu05203	Viral carcinogenesis - Mus musculus (house mouse)	138	0.365502	1.34582	0.0354631	0.239278	1635	tags=25%, list=12%, signal=22%	Atf2 Atf4 Atp6v0d1 Bad Cdc42 Creb1 Crebbp Ddx3x Dlg1 Gtf2a1 Gtf2b Gtf2e2 Hdac2 Hdac3 Hnrnpk Il6st Irf9 Jun Kat2b Nfkbia Pik3ca Pik3cb Pik3r1 Psmc1 Rasa2 Rb1 Rbl2 Rel Rhoa Stat3 Stat5a Stat5b Ywhae Ywhaz
mmu05202	Transcriptional misregulation in cancer - Mus musculus (house mouse)	123	0.367931	1.33476	0.0411974	0.25658	2132	tags=28%, list=16%, signal=24%	Bcl6 Bmp2k Ccnt1 Ccnt2 Cdk9 Ddb2 Ddx5 Etv6 Ewsr1 Eya1 Foxo1 Fus H3f3a Hdac2 Hoxa9 Igf1r Jmjd1c Kdm6a Maf Men1 Mlf1 Mllt3 Nsd2 Per2 Pparg Prcc Ptk2 Rel Runx1 Runx2 Six4 Sp1 Taf15 Tgfbr2 Zbtb17
mmu05200	Pathways in cancer - Mus musculus (house mouse)	361	0.320031	1.29772	0.0147097	0.151635	2691	tags=28%, list=20%, signal=23%	Akt1 Akt2 Apaf1 Appl1 Araf Arnt Axin2 Bad Bcl2l11 Braf Brca2 Calm1 Calml4 Camk2b Ccnd3 Ccne2 Cdc42 Chuk Col4a4 Col4a5 Col4a6 Crebbp Crk Crkl Ctbp1 Ctbp2 Cul1 Dapk3 Ddb2 Egln3 Eloc Ep300 Fgf2 Fgf9 Fgfr2 Fos Foxo1 Gna11 Gna13 Gnai2 Gnas Gnb1 Gng12 Gstm1 Hdac2 Hmox1 Igf1r Il13ra1 Il15ra Il6ra Il6st Jun Keap1 Kras Lamb3 Lrp5 Mapk1 Met Msh2 Ncoa3 Ncoa4 Nfe2l2 Nfkbia Notch2 Nqo1 Pik3ca Pik3cb Pik3r1 Pl…
mmu05132	Salmonella infection - Mus musculus (house mouse)	204	-0.296365	-1.24436	0.0362319	0.239278	1592	tags=16%, list=12%, signal=14%	Actb Actg1 Actr10 Actr1a Actr3 Ahnak Akt3 Casp7 Cyth1 Dctn3 Dctn6 Dync1li2 Dync2h1 Exoc7 Fhod1 Gapdh Hsp90b1 Klc4 Map2k2 Map2k3 Map2k6 Map2k7 Mapk10 Myl12b Mylpf Pik3cd Pkn1 Rac1 Rilp Snx9 Tuba4a Txn2 Vps41
mmu05022	Pathways of neurodegeneration - multiple diseases - Mus musculus (house mouse)	362	-0.291809	-1.29626	0.00621394	0.115692	1950	tags=22%, list=15%, signal=19%	Actr10 Actr1a App Atg13 Atg2b Atp2a1 Atp5f1a Atp5f1b Atp5f1c Atp5mc1 Atp5pf Atxn1 Camk2a Camk2g Capn2 Casp7 Cat Ccs Cox4i1 Cox5a Cox6a1 Cox7a2 Cox7a2l Cox7c Cyc1 Dctn3 Dctn6 Ddit3 Derl1 Eif2ak3 Grm1 Itpr2 Klc4 Lrp6 Map2k2 Map2k3 Map2k6 Map2k7 Map3k5 Mapk10 Mfn1 Ndufa5 Ndufb10 Ndufb3 Ndufb4 Ndufb5 Ndufb6 Ndufb9 Ndufs6 Nox1 Park7 Ppp3cc Prkn Psen2 Psma1 Psma4 Psma6 Psmc2 Psmd14 Psmd4 Rac1 Rb1cc1 Ry…
mmu05016	Huntington disease - Mus musculus (house mouse)	239	-0.306009	-1.3106	0.0104618	0.14216	2010	tags=23%, list=15%, signal=20%	Actr10 Actr1a Ap2a1 Ap2a2 Atg13 Atg2b Atp5f1a Atp5f1b Atp5f1c Atp5mc1 Atp5pf Cox4i1 Cox5a Cox6a1 Cox7a2 Cox7a2l Cox7c Creb3l2 Creb5 Cyc1 Dctn3 Dctn6 Klc4 Map2k7 Map3k5 Mapk10 Ndufa5 Ndufb10 Ndufb3 Ndufb4 Ndufb5 Ndufb6 Ndufb9 Ndufs6 Ppargc1a Psma1 Psma4 Psma6 Psmc2 Psmd14 Psmd4 Rb1cc1 Rcor1 Sdhb Sdhc Sem1 Slc25a4 Traf2 Tuba4a Uqcr11 Uqcrc1 Vdac1 Vdac3 Wipi1
mmu04020	Calcium signaling pathway - Mus musculus (house mouse)	159	-0.331291	-1.34714	0.0172302	0.166159	1717	tags=19%, list=13%, signal=17%	Adcy9 Adrb2 Asph Atp2a1 Camk2a Camk2g Casq1 Egf Erbb3 Fgf1 Grm1 Hrc Itpr2 Mylk4 P2rx3 P2rx4 Pdgfa Phkb Phkg1 Ppp3cc Ryr1 Slc25a4 Slc8a1 Tnnc2 Tpcn1 Trdn Vdac1 Vdac3 Vegfa Vegfb
mmu05020	Prion disease - Mus musculus (house mouse)	200	-0.325386	-1.36291	0.00657895	0.115692	1633	tags=22%, list=12%, signal=20%	Atp5f1a Atp5f1b Atp5f1c Atp5mc1 Atp5pf Cav3 Cox5a Cox6a1 Cox7a2 Cox7a2l Cox7c Creb3l2 Creb5 Cyc1 Ddit3 Eif2ak3 Hspa8 Itpr2 Klc4 Mapk10 Ndufb10 Ndufb3 Ndufb4 Ndufb5 Ndufb6 Ndufb9 Ndufs6 Pik3cd Ppp3cc Psma1 Psma4 Psma6 Psmc2 Psmd14 Psmd4 Rac1 Ryr1 Sdhb Sem1 Slc25a4 Tuba4a Uqcrc1 Vdac1 Vdac3
mmu05012	Parkinson disease - Mus musculus (house mouse)	204	-0.32669	-1.37168	0.00379572	0.0850521	1593	tags=23%, list=12%, signal=21%	Atp5f1a Atp5f1b Atp5f1c Atp5mc1 Atp5pf Camk2a Camk2g Cox5a Cox6a1 Cox7a2 Cox7a2l Cox7c Cyc1 Ddit3 Eif2ak3 Itpr2 Klc4 Map3k5 Mapk10 Mfn1 Ndufb10 Ndufb3 Ndufb4 Ndufb5 Ndufb6 Ndufb9 Ndufs6 Park7 Prkn Psma1 Psma4 Psma6 Psmc2 Psmd14 Psmd4 Sdhb Sem1 Slc25a4 Slc39a11 Slc39a13 Tuba4a Txn2 Ube2j1 Ube2j2 Uqcrc1 Vdac1 Vdac3
mmu00190	Oxidative phosphorylation - Mus musculus (house mouse)	106	-0.358951	-1.38211	0.0245184	0.196968	2713	tags=44%, list=20%, signal=36%	Atp5f1a Atp5f1b Atp5f1c Atp5mc1 Atp5pf Atp6v0a2 Atp6v0b Atp6v0c Atp6v0e Atp6v1e1 Atp6v1g1 Atp6v1h Cox10 Cox15 Cox4i1 Cox5a Cox6a1 Cox6c Cox7a2 Cox7a2l Cox7c Cox8a Cyc1 Cycs Lhpp Ndufa11 Ndufa12 Ndufa2 Ndufa3 Ndufa4 Ndufa5 Ndufa6 Ndufb10 Ndufb3 Ndufb4 Ndufb5 Ndufb6 Ndufb9 Ndufs6 Ndufv1 Ppa2 Sdhb Sdhc Uqcr11 Uqcrc1 Uqcrc2 Uqcrfs1
mmu03410	Base excision repair - Mus musculus (house mouse)	34	-0.464461	-1.44785	0.0472692	0.277078	1664	tags=26%, list=12%, signal=23%	Hmgb1 Neil1 Parp2 Parp3 Pnkp Polb Pole Rfc1 Xrcc1
mmu02010	ABC transporters - Mus musculus (house mouse)	30	-0.485753	-1.46569	0.0435634	0.265779	1114	tags=43%, list=8%, signal=40%	Abca2 Abca3 Abca7 Abca8a Abcb4 Abcb7 Abcb8 Abcb9 Abcc9 Abcd1 Abcd2 Abcd4 Abcg2
mmu04918	Thyroid hormone synthesis - Mus musculus (house mouse)	41	-0.454828	-1.47753	0.0291407	0.208793	1684	tags=24%, list=13%, signal=21%	Adcy6 Adcy9 Atp1a1 Atp1b1 Atp1b4 Creb3l2 Creb5 Gsr Hsp90b1 Itpr2
mmu04961	Endocrine and other factor-regulated calcium reabsorption - Mus musculus (house mouse)	38	-0.468774	-1.49656	0.0250372	0.196968	617	tags=16%, list=5%, signal=15%	Adcy6 Ap2a2 Atp1a1 Atp1b1 Atp1b4 Slc8a1
mmu01200	Carbon metabolism - Mus musculus (house mouse)	88	-0.403251	-1.50104	0.00842223	0.126937	1830	tags=35%, list=14%, signal=31%	Acat1 Aco1 Aco2 Adpgk Aldoa Cat Cs Dlat Eno3 Esd Gapdh Got2 Gpt H6pd Hibch Idh1 Idh3a Idh3b Idh3g Mdh1 Me3 Ogdh Pcx Pfkm Pgam2 Pkm Sdhb Sdhc Suclg1 Suclg2 Tpi1
mmu04911	Insulin secretion - Mus musculus (house mouse)	54	-0.44431	-1.52114	0.0143259	0.151635	1019	tags=19%, list=8%, signal=17%	Adcy6 Atp1a1 Atp1b1 Atp1b4 Camk2a Camk2g Creb3l2 Creb5 Kcnn2 Kcnn3
mmu00440	Phosphonate and phosphinate metabolism - Mus musculus (house mouse)	5	-0.811377	-1.52869	0.0375347	0.239278	1748	tags=80%, list=13%, signal=70%	Cept1 Chpt1 Pcyt2 Selenoi
mmu00020	Citrate cycle (TCA cycle) - Mus musculus (house mouse)	28	-0.515139	-1.53507	0.029334	0.208793	1830	tags=54%, list=14%, signal=46%	Aco1 Aco2 Cs Dlat Idh1 Idh3a Idh3b Idh3g Mdh1 Ogdh Pcx Sdhb Sdhc Suclg1 Suclg2
mmu04971	Gastric acid secretion - Mus musculus (house mouse)	48	-0.457026	-1.53598	0.0124875	0.149894	1019	tags=21%, list=8%, signal=19%	Actb Actg1 Adcy6 Atp1a1 Atp1b1 Atp1b4 Camk2a Camk2g Mylk4 Slc9a1
mmu04261	Adrenergic signaling in cardiomyocytes - Mus musculus (house mouse)	118	-0.402116	-1.57191	0.00182704	0.06592	1019	tags=15%, list=8%, signal=14%	Adcy6 Atp1a1 Atp1b1 Atp1b4 Atp2a1 Cacng1 Camk2a Camk2g Creb3l2 Creb5 Myl3 Ppp1cc Ppp2r3a Scn1b Slc8a1 Slc9a1 Tpm1 Tpm2
mmu00920	Sulfur metabolism - Mus musculus (house mouse)	9	-0.70594	-1.57594	0.0376189	0.239278	864	tags=44%, list=6%, signal=42%	Bpnt1 Papss1 Papss2 Selenbp1
mmu04714	Thermogenesis - Mus musculus (house mouse)	187	-0.382497	-1.58927	0.000343289	0.0342084	1920	tags=29%, list=14%, signal=26%	Acsl1 Actb Actg1 Adcy6 Adcy9 Atp5f1a Atp5f1b Atp5f1c Atp5mc1 Atp5pf Cox10 Cox14 Cox16 Cox18 Cox19 Cox4i1 Cox5a Cox6a1 Cox7a2 Cox7a2l Cox7c Cpt1a Creb3l2 Creb5 Cyc1 Grb2 Map2k3 Map3k5 Mlst8 Ndufa5 Ndufaf4 Ndufb10 Ndufb3 Ndufb4 Ndufb5 Ndufb6 Ndufb9 Ndufs6 Pnpla2 Ppargc1a Prkaa1 Prkaa2 Prkab2 Prkag1 Prkag3 Prkg1 Rps6ka2 Sdhb Sdhc Smarcb1 Smarcd3 Smarce1 Tsc1 Uqcr11 Uqcrc1
mmu04978	Mineral absorption - Mus musculus (house mouse)	29	-0.532311	-1.59654	0.0191608	0.179002	768	tags=24%, list=6%, signal=23%	Atp1a1 Atp1b1 Atp1b4 Atp2b3 Atp7a Slc8a1 Trpm7
mmu00230	Purine metabolism - Mus musculus (house mouse)	91	-0.429027	-1.60399	0.00199715	0.06592	1797	tags=24%, list=13%, signal=21%	Adcy6 Adcy9 Adsl Adss1 Adss2 Fhit Gmpr Gmps Gucy1a2 Nme2 Nme7 Npr2 Nudt9 Papss1 Pde10a Pde4a Pde4d Pde6a Pde7b Pde8a Pde8b Pgm1
mmu04964	Proximal tubule bicarbonate reclamation - Mus musculus (house mouse)	15	-0.632818	-1.6128	0.0277966	0.208793	617	tags=27%, list=5%, signal=25%	Atp1a1 Atp1b1 Atp1b4 Mdh1
mmu05414	Dilated cardiomyopathy - Mus musculus (house mouse)	75	-0.463905	-1.67789	0.00220507	0.06592	777	tags=17%, list=6%, signal=16%	Actb Actg1 Adcy6 Atp2a1 Cacng1 Igf1 Itgb1 Lama2 Myl3 Slc8a1 Tpm1 Tpm2 Ttn
mmu04976	Bile secretion - Mus musculus (house mouse)	39	-0.531904	-1.70726	0.00398307	0.0850521	617	tags=21%, list=5%, signal=20%	Abcb4 Abcg2 Adcy6 Atp1a1 Atp1b1 Atp1b4 Kcnn2 Slc9a1
mmu04814	Motor proteins - Mus musculus (house mouse)	133	-0.433348	-1.72354	0.000311042	0.0342084	1082	tags=19%, list=8%, signal=17%	Acta1 Actb Actg1 Actr1a Dctn6 Dync1li2 Dync2h1 Kif16b Kif26b Myh2 Myh4 Myh9 Myl1 Myl12b Myl3 Mylpf Myo18b Myo1e Myo5c Tnnc2 Tnni2 Tnnt3 Tpm1 Tpm2 Tuba4a
mmu01230	Biosynthesis of amino acids - Mus musculus (house mouse)	49	-0.517608	-1.74441	0.00100553	0.0601201	1866	tags=43%, list=14%, signal=37%	Aco1 Aco2 Aldoa Cs Cth Eno3 Gapdh Got2 Gpt Idh1 Idh3a Idh3b Idh3g Mat2a Mtr Pcx Pfkm Pgam2 Pkm Tha1 Tpi1
mmu05416	Viral myocarditis - Mus musculus (house mouse)	36	-0.556161	-1.75289	0.00246002	0.0668562	2760	tags=42%, list=21%, signal=33%	Abl1 Actb Actg1 Cav1 Cd28 Cd55 Cd86 Cycs Dmd Eif4g1 Lama2 Rac1 Sgca Sgcd Sgcg
mmu01210	2-Oxocarboxylic acid metabolism - Mus musculus (house mouse)	14	-0.707832	-1.7742	0.00814111	0.126937	1112	tags=64%, list=8%, signal=59%	Aco1 Aco2 Cs Got2 Gpt Idh1 Idh3a Idh3b Idh3g
mmu05410	Hypertrophic cardiomyopathy - Mus musculus (house mouse)	73	-0.496927	-1.79379	0.000815661	0.0601201	782	tags=30%, list=6%, signal=29%	Actb Actg1 Atp2a1 Cacna2d4 Cacng1 Dmd Igf1 Itga1 Itgb1 Lama2 Myl3 Prkaa1 Prkaa2 Prkab2 Prkag1 Prkag3 Sgca Sgcg Slc8a1 Tpm1 Tpm2 Ttn
mmu00062	Fatty acid elongation - Mus musculus (house mouse)	19	-0.703919	-1.90326	0.001854	0.06592	1891	tags=53%, list=14%, signal=45%	Acaa2 Acot2 Hacd1 Hadh Hadha Hsd17b12 Mecr Ppt1 Ppt2 Them4
mmu04260	Cardiac muscle contraction - Mus musculus (house mouse)	69	-0.601074	-2.15464	0.000267523	0.0342084	902	tags=29%, list=7%, signal=27%	Asph Atp1a1 Atp1b1 Atp1b4 Atp2a1 Cacng1 Cox5a Cox6a1 Cox7a2 Cox7a2l Cox7c Hrc Myl3 Slc8a1 Slc9a1 Slc9a7 Tpm1 Tpm2 Trdn Uqcrc1

## Sheet: FAPs-KEGG
ID	Description	setSize	enrichmentScore	NES	pvalue	qvalue	rank	leading_edge	core_enrichment
mmu03040	Spliceosome - Mus musculus (house mouse)	126	0.469133	1.70907	0.00061262	0.0337724	2394	tags=29%, list=14%, signal=25%	Acin1 Aqr Bcas2 Ddx23 Ddx42 Ddx5 Dhx15 Dhx16 Dhx8 Hnrnpa1 Hnrnpa3 Hnrnpk Hnrnpu Lsm7 Prpf19 Prpf3 Rbm17 Rbm22 Sf3b3 Sf3b6 Snrnp70 Snrpa Snrpb Snrpd3 Snrpf Srsf1 Srsf10 Srsf2 Srsf3 Srsf5 Srsf6 Srsf7 Srsf9 Tcerg1 Tra2a Tra2b U2af2
mmu03050	Proteasome - Mus musculus (house mouse)	45	0.541212	1.66971	0.00345388	0.086347	2058	tags=33%, list=12%, signal=29%	Pomp Psma3 Psma6 Psmb2 Psmb7 Psmc1 Psmc3 Psmc5 Psmd1 Psmd11 Psmd2 Psmd3 Psmd7 Psmd8 Psme4
mmu04216	Ferroptosis - Mus musculus (house mouse)	37	0.55847	1.65527	0.00489896	0.0918555	2815	tags=43%, list=17%, signal=36%	Acsl3 Acsl4 Acsl6 Atg5 Atg7 Cp Fth1 Gclc Gpx4 Lpcat3 Pcbp2 Sat1 Slc40a1 Slc7a11 Steap3 Trp53
mmu00590	Arachidonic acid metabolism - Mus musculus (house mouse)	46	0.526711	1.63229	0.00468814	0.0918555	3850	tags=39%, list=23%, signal=30%	Cbr3 Cyp2c23 Cyp2j6 Cyp2j8 Cyp2j9 Ephx2 Ggt5 Gpx4 Hpgds Lta4h Pla2g12a Pla2g4e Pla2g5 Pla2g6 Plb1 Ptges Ptges3 Ptgr2
mmu04920	Adipocytokine signaling pathway - Mus musculus (house mouse)	59	0.50336	1.62989	0.00424757	0.0910194	1647	tags=29%, list=10%, signal=26%	Acacb Acsl3 Acsl4 Acsl6 Adipor1 Camkk2 Chuk Irs2 Jak2 Lepr Prkaa2 Prkag1 Rela Rxra Rxrb Stat3 Stk11
mmu03320	PPAR signaling pathway - Mus musculus (house mouse)	59	0.503107	1.62907	0.00424757	0.0910194	2623	tags=32%, list=16%, signal=27%	Acaa1a Acadl Acox1 Acsl3 Acsl4 Acsl6 Gk Ilk Me3 Nr1h3 Plin4 Ppard Rxra Rxrb Scd4 Scp2 Slc27a1 Slc27a4 Sorbs1
mmu04068	FoxO signaling pathway - Mus musculus (house mouse)	115	0.453239	1.62818	0.000613748	0.0337724	2557	tags=28%, list=15%, signal=24%	Akt2 Atm Bcl2l11 Bnip3 Cat Cdkn1b Chuk Crebbp Egf Fbxo32 Foxo1 Foxo3 Gadd45g Grb2 Homer1 Igf1 Igf1r Insr Irs2 Map2k2 Mapk12 Prkaa1 Prkaa2 Prkag1 Raf1 Setd7 Sgk1 Smad3 Sos1 Stat3 Stk11 Tgfbr2
mmu00051	Fructose and mannose metabolism - Mus musculus (house mouse)	31	0.551226	1.57887	0.0149798	0.144965	1204	tags=23%, list=7%, signal=21%	Gmppa Hk2 Pfkfb3 Pfkm Pfkp Pmm2 Tigar
mmu04213	Longevity regulating pathway - multiple species - Mus musculus (house mouse)	58	0.48013	1.54902	0.00974619	0.132903	3886	tags=41%, list=23%, signal=32%	Adcy2 Adcy3 Adcy5 Akt2 Atg5 Cat Foxo1 Foxo3 Hdac1 Hdac2 Hras Hspa1l Igf1 Igf1r Insr Irs2 Prkaa1 Prkaa2 Prkag1 Prkag2 Prkag3 Rps6kb1 Rps6kb2 Rptor
mmu00983	Drug metabolism - other enzymes - Mus musculus (house mouse)	52	0.480896	1.52893	0.0147	0.144965	3179	tags=27%, list=19%, signal=22%	Cda Ces1d Dpyd Gmps Gsta3 Gstm1 Gstt1 Gstt2 Mgst1 Nme1 Nme6 Uck1 Uck2 Upp2
mmu00280	Valine, leucine and isoleucine degradation - Mus musculus (house mouse)	52	0.480467	1.52756	0.0147	0.144965	3087	tags=44%, list=18%, signal=36%	Abat Acaa1a Acadsb Aldh3a2 Aldh6a1 Aldh7a1 Aldh9a1 Aox1 Auh Bcat2 Bckdha Bckdhb Dbt Echs1 Hadhb Hibadh Hmgcll1 Hmgcs2 Hsd17b10 Il4i1 Mccc2 Mcee Pcca
mmu04913	Ovarian steroidogenesis - Mus musculus (house mouse)	40	0.501899	1.51045	0.02317	0.1986	1056	tags=18%, list=6%, signal=16%	Adcy2 Bmp6 Cyp2j9 Igf1 Igf1r Insr Pla2g4e
mmu00480	Glutathione metabolism - Mus musculus (house mouse)	52	0.468094	1.48823	0.020741	0.188555	2074	tags=25%, list=12%, signal=22%	Gclc Ggt5 Gpx3 Gpx4 Gsta3 Gstt1 Gstt2 Hpgds Idh1 Lancl1 Mgst1 Nat8f3 Sms
mmu04659	Th17 cell differentiation - Mus musculus (house mouse)	81	0.430538	1.46948	0.013707	0.144965	2535	tags=26%, list=15%, signal=22%	Chuk Hsp90aa1 Il1rap Il21r Il6st Jak2 Jun Mapk12 Nfatc2 Nfatc3 Ppp3cb Rara Rela Rorc Runx1 Rxra Rxrb Smad3 Stat3 Stat5b Tgfbr2
mmu00640	Propanoate metabolism - Mus musculus (house mouse)	30	0.508141	1.4447	0.0452976	0.266456	2312	tags=40%, list=14%, signal=35%	Acacb Acox1 Acss2 Acss3 Aldh6a1 Bckdha Bckdhb Dbt Echs1 Mcee Pcca Suclg2
mmu04550	Signaling pathways regulating pluripotency of stem cells - Mus musculus (house mouse)	114	0.402209	1.44328	0.0116923	0.134911	2535	tags=24%, list=15%, signal=20%	Acvr2b Akt2 Bmi1 Bmp4 Ctnnb1 Fgfr2 Fzd2 Grb2 Gsk3b Igf1 Igf1r Il6st Jak2 Kat6a Lifr Map2k2 Mapk12 Myc Pcgf2 Pcgf3 Pcgf5 Raf1 Rif1 Smad3 Stat3 Tcf3 Wnt11
mmu05221	Acute myeloid leukemia - Mus musculus (house mouse)	61	0.441332	1.43686	0.0290414	0.223396	2587	tags=31%, list=15%, signal=26%	Akt2 Chuk Dusp6 Eif4ebp1 Grb2 Map2k2 Myc Per2 Pim1 Ppard Raf1 Rara Rela Rps6kb2 Runx1 Sos1 Stat3 Stat5b Zbtb16
mmu05207	Chemical carcinogenesis - receptor activation - Mus musculus (house mouse)	158	0.367459	1.37939	0.0156504	0.146723	2459	tags=23%, list=15%, signal=20%	Adcy2 Akt2 Ar Arnt Atf4 Bcl2 Cacna1s Chrna7 Egf Eif4ebp1 Fgf10 Grb2 Gsta3 Gstt1 Gstt2 Hsp90aa1 Hsp90b1 Jak2 Jun Klf5 Kpna1 Kpna6 Map2k2 Mgst1 Myc Paqr8 Ptges3 Raf1 Rb1 Rela Rps6ka3 Rps6kb2 Rxra Rxrb Sos1 Stat3 Stat5b
mmu04630	JAK-STAT signaling pathway - Mus musculus (house mouse)	110	0.383735	1.37128	0.027681	0.223396	3250	tags=32%, list=19%, signal=26%	Akt2 Aox1 Bcl2 Bcl2l1 Cish Cntfr Crebbp Egf Grb2 Ifnar1 Il10rb Il11ra1 Il12a Il12rb2 Il21r Il2rb Il31ra Il6st Jak2 Lepr Lifr Mcl1 Myc Osmr Pias2 Pim1 Raf1 Socs2 Socs5 Socs6 Socs7 Sos1 Stam Stat3 Stat5b
mmu04152	AMPK signaling pathway - Mus musculus (house mouse)	111	0.378191	1.35268	0.0322647	0.24175	2557	tags=29%, list=15%, signal=25%	Acacb Adipor1 Akt2 Cab39l Camkk2 Eef2k Eif4ebp1 Elavl1 Foxo1 Foxo3 Gys1 Igf1 Igf1r Insr Irs2 Lepr Map3k7 Pfkfb3 Pfkfb4 Pfkm Pfkp Ppp2cb Ppp2r3c Prkaa1 Prkaa2 Prkag1 Rab10 Rps6kb2 Rptor Scd4 Stk11 Tbc1d1
mmu01521	EGFR tyrosine kinase inhibitor resistance - Mus musculus (house mouse)	76	0.399467	1.35197	0.0481829	0.272734	2459	tags=30%, list=15%, signal=26%	Akt2 Bcl2 Bcl2l1 Bcl2l11 Egf Eif4e Eif4e2 Eif4ebp1 Fgfr2 Foxo3 Gab1 Grb2 Gsk3b Igf1 Igf1r Jak2 Map2k2 Met Raf1 Rps6kb2 Shc4 Sos1 Stat3
mmu05202	Transcriptional misregulation in cancer - Mus musculus (house mouse)	145	0.351903	1.30867	0.0402521	0.262514	2714	tags=30%, list=16%, signal=26%	Atm Bax Bcl2l1 Birc2 Bmi1 Cdkn1b Ddit3 Ddx5 Dusp6 Etv4 Etv6 Eya1 Foxo1 Gadd45g Hdac1 Hdac2 Hmga2 Igf1 Igf1r Igfbp3 Kdm6a Kmt2a Maf Met Mitf Mlf1 Mllt3 Myc Per2 Prcc Rara Rel Rela Runx1 Rxra Rxrb Sin3a Six4 Sp1 Taf15 Tcf3 Tgfbr2 Trp53 Zbtb16
mmu04062	Chemokine signaling pathway - Mus musculus (house mouse)	141	0.35313	1.30846	0.0398698	0.262514	1452	tags=16%, list=9%, signal=14%	Adcy2 Ccl25 Chuk Crkl Cxcl14 Elmo1 Foxo3 Grb2 Grk2 Grk5 Pard3 Plcb1 Pxn Rac1 Rela Rock1 Rock2 Shc4 Sos1 Stat3 Stat5b Vav2
mmu04530	Tight junction - Mus musculus (house mouse)	138	0.352501	1.30246	0.0422164	0.264044	2734	tags=30%, list=16%, signal=25%	Actn4 Actr2 Amotl1 Amotl2 Arhgap17 Arhgef2 Cdc42 Epb41l4b F11r Hspa4 Jun Llgl1 Magi1 Map3k1 Myh9 Myl12a Myl12b Myl6 Nf2 Ocln Pard3 Ppp2cb Prkaa1 Prkaa2 Prkag1 Prkce Prkci Prkcz Rac1 Rdx Rock1 Rock2 Runx1 Scrib Stk11 Sympk Synpo Tjap1 Tjp1 Tuba1b Ybx3
mmu05010	Alzheimer disease - Mus musculus (house mouse)	329	-0.302438	-1.22687	0.0354445	0.247287	3018	tags=27%, list=18%, signal=23%	Akt3 Apaf1 App Atg13 Atg2a Atg2b Atp2a2 Atp5f1a Atp5f1b Atp5mc1 Atp5mc3 Atp5pf Axin1 Braf Cacna1c Capn2 Casp12 Chrm3 Cox4i1 Cox5b Cox6b1 Cox6c Cox7a2l Csf1 Cycs Dkk2 Dvl1 Eif2ak3 Fzd4 Fzd7 Fzd8 Gapdh Gnaq Grin2d Ikbkb Itpr1 Kif5b Lpl Lrp5 Lrp6 Map3k5 Mapk3 Mapk8 Mcu Ndufa11 Ndufa2 Ndufa4 Ndufa5 Ndufa7 Ndufb10 Ndufb2 Ndufb4 Ndufb5 Ndufb8 Ndufb9 Ndufs1 Ndufs2 Ndufs5 Ndufv3 Nfkb1 Nox4 Pik3cb Pik3r4 …
mmu04360	Axon guidance - Mus musculus (house mouse)	164	-0.33649	-1.26728	0.0475069	0.272734	2010	tags=21%, list=12%, signal=18%	Ablim1 Boc Camk2d Camk2g Dpysl2 Enah Epha3 Epha4 Fyn Itgb1 Limk1 Lrig2 Lrrc4 Mapk3 Nck2 Nrp1 Ntn4 Pak3 Pdpk1 Plcg1 Plxnb2 Ppp3cc Ptk2 Robo1 Robo2 Rras Sema3c Sema5a Sema6d Smo Srgap1 Ssh1 Trpc5 Wnt5a
mmu05016	Huntington disease - Mus musculus (house mouse)	261	-0.320184	-1.26731	0.0267033	0.222528	4085	tags=40%, list=24%, signal=31%	Actr10 Actr1b Ap2a2 Ap2b1 Ap2m1 Apaf1 Atg13 Atg2a Atg2b Atp5f1a Atp5f1b Atp5mc1 Atp5mc3 Atp5pf Atp5po Casp8 Casp9 Clta Cox4i1 Cox5a Cox5b Cox6a1 Cox6b1 Cox6c Cox7a2l Cox7b Creb3l2 Creb5 Cycs Dctn2 Dctn4 Dctn5 Dlg4 Dnah3 Dnah7c Gnaq Gpx7 Gpx8 Gria3 Gria4 Hip1 Htt Itpr1 Kif5b Kif5c Map3k10 Map3k5 Mapk8 Mapk9 Ndufa10 Ndufa11 Ndufa2 Ndufa4 Ndufa5 Ndufa7 Ndufb10 Ndufb11 Ndufb2 Ndufb4 Ndufb5 Ndufb8 Ndu…
mmu05020	Prion disease - Mus musculus (house mouse)	226	-0.326693	-1.27175	0.0333069	0.24175	4085	tags=38%, list=24%, signal=30%	Apaf1 Atf2 Atp5f1a Atp5f1b Atp5mc1 Atp5mc3 Atp5pf Atp5po C7 Cacna1c Casp12 Casp9 Cav1 Cav2 Cox4i1 Cox5a Cox5b Cox6a1 Cox6b1 Cox6c Cox7a2l Cox7b Creb3l2 Creb5 Cycs Egr1 Eif2ak3 Fyn Grin2d Hspa5 Hspa8 Itpr1 Kif5b Kif5c Mapk14 Mapk3 Mapk8 Mapk9 Mcu Ndufa10 Ndufa11 Ndufa2 Ndufa4 Ndufa5 Ndufa7 Ndufb10 Ndufb11 Ndufb2 Ndufb4 Ndufb5 Ndufb8 Ndufb9 Ndufc1 Ndufs1 Ndufs2 Ndufs5 Ndufv1 Ndufv2 Ndufv3 Notch1 Pi…
mmu05022	Pathways of neurodegeneration - multiple diseases - Mus musculus (house mouse)	403	-0.309613	-1.27789	0.0103962	0.134911	3018	tags=27%, list=18%, signal=23%	Apaf1 App Atg13 Atg2a Atg2b Atp2a2 Atp5f1a Atp5f1b Atp5mc1 Atp5mc3 Atp5pf Atxn2l Atxn3 Axin1 Braf Cacna1c Camk2d Camk2g Capn2 Casp12 Chrm3 Cox4i1 Cox5b Cox6b1 Cox6c Cox7a2l Csf1 Cycs Dctn2 Dctn4 Dctn5 Dkk2 Dlg4 Dvl1 Eif2ak3 Fzd4 Fzd7 Fzd8 Gnaq Gpx7 Gpx8 Gria3 Gria4 Grin2d Grm1 Hip1 Hspa5 Htt Itpr1 Kif5b Lrp5 Lrp6 Lrrk2 Map2k6 Map3k10 Map3k5 Mapk14 Mapk3 Mapk8 Mcu Ndufa11 Ndufa2 Ndufa4 Ndufa5 Nduf…
mmu04261	Adrenergic signaling in cardiomyocytes - Mus musculus (house mouse)	137	-0.351169	-1.29135	0.0424566	0.264044	2338	tags=24%, list=14%, signal=21%	Adcy7 Adra1a Atf2 Atp1b1 Atp1b4 Atp2a2 Atp2b3 Cacna1c Cacna2d3 Cacnb1 Cacng7 Camk2d Camk2g Creb3l2 Creb5 Gnaq Kcnk2 Mapk14 Mapk3 Plcb4 Ppp1ca Ppp1cb Ppp1cc Ppp2r2a Ppp2r2b Ppp2r2d Ppp2r3a Ppp2r3d Ppp2r5c Prkacb Tpm1 Tpm2 Tpm3
mmu05208	Chemical carcinogenesis - reactive oxygen species - Mus musculus (house mouse)	190	-0.345055	-1.32251	0.0213925	0.188757	4085	tags=42%, list=24%, signal=32%	Abl2 Acp1 Akr1a1 Akt1 Akt3 Atp5f1a Atp5f1b Atp5mc1 Atp5mc3 Atp5pf Atp5po Braf Cox4i1 Cox5a Cox5b Cox6a1 Cox6b1 Cox6c Cox7a2l Cox7b Egfr Ephx1 Fos Gsto1 Hgf Hif1a Ikbkb Keap1 Map2k4 Map3k5 Mapk14 Mapk3 Mapk8 Mapk9 Mgst3 Ndufa10 Ndufa11 Ndufa2 Ndufa4 Ndufa5 Ndufa7 Ndufb10 Ndufb11 Ndufb2 Ndufb4 Ndufb5 Ndufb8 Ndufb9 Ndufc1 Ndufs1 Ndufs2 Ndufs5 Ndufv1 Ndufv2 Ndufv3 Nfkb1 Nfkbia Nox4 Pdpk1 Pik3cb Prkd2…
mmu04611	Platelet activation - Mus musculus (house mouse)	110	-0.370846	-1.32894	0.0390244	0.262514	2699	tags=35%, list=16%, signal=30%	Actb Actg1 Adcy4 Adcy7 Adcy9 Akt3 Apbb1ip Arhgap35 Arhgef1 Col1a1 Col1a2 Col3a1 F2r Fyn Gnaq Gucy1b1 Itga2b Itgb1 Itgb3 Itpr1 Mapk14 Mapk3 P2ry1 Pik3cb Pla2g4a Pla2g4b Plcb4 Ppp1ca Ppp1cb Ppp1cc Prkacb Ptgir Rap1a Rasgrp2 Src Syk Tln1 Tln2 Vasp
mmu04725	Cholinergic synapse - Mus musculus (house mouse)	95	-0.384265	-1.34561	0.0431272	0.264044	2094	tags=40%, list=12%, signal=35%	Adcy4 Adcy7 Adcy9 Akt1 Akt3 Cacna1a Cacna1c Camk2a Camk2d Camk2g Camk4 Chrm2 Chrm3 Creb3l1 Creb3l2 Creb5 Fos Fyn Gnao1 Gnaq Gnb1 Gnb2 Gnb4 Gnb5 Gng11 Gng12 Gng2 Gng5 Itpr1 Kcnq3 Map2k1 Mapk3 Pik3cb Pik3cd Plcb4 Prkaca Prkacb Prkcb
mmu00190	Oxidative phosphorylation - Mus musculus (house mouse)	106	-0.385641	-1.37112	0.0285996	0.223396	3497	tags=42%, list=21%, signal=34%	Atp5f1a Atp5f1b Atp5mc1 Atp5mc3 Atp5me Atp5mf Atp5mg Atp5pf Atp6v0a2 Atp6v1e1 Atp6v1f Cox11 Cox17 Cox4i1 Cox5a Cox5b Cox6a1 Cox6b1 Cox6c Cox7a2l Cox7b Cycs Ndufa10 Ndufa11 Ndufa2 Ndufa4 Ndufa5 Ndufa7 Ndufb10 Ndufb11 Ndufb2 Ndufb4 Ndufb5 Ndufb8 Ndufb9 Ndufc1 Ndufs1 Ndufs2 Ndufs5 Ndufv3 Ppa1 Sdha Uqcrc2 Uqcrfs1 Uqcrq
mmu04810	Regulation of actin cytoskeleton - Mus musculus (house mouse)	196	-0.359809	-1.38242	0.00932039	0.132903	1774	tags=22%, list=11%, signal=20%	Abi2 Actb Actg1 Actn1 Actr3 Arhgap35 Arpc2 Arpc4 Baiap2 Braf C7 Chrm3 Cyfip1 Diaph1 Egfr Enah F2r Fgf7 Fn1 Gng12 Itga5 Itga8 Itga9 Itgav Itgb1 Itgb3 Itgb5 Itgb8 Limk1 Lpar1 Mapk3 Myh10 Mylpf Nckap1 Pak3 Pdgfra Pip4k2a Ppp1ca Ppp1cb Ppp1cc Ptk2 Rras Tmsb4x Vav3
mmu04974	Protein digestion and absorption - Mus musculus (house mouse)	75	-0.411896	-1.38968	0.0338449	0.24175	2006	tags=27%, list=12%, signal=24%	Atp1b1 Atp1b4 Col14a1 Col15a1 Col18a1 Col19a1 Col1a1 Col1a2 Col22a1 Col3a1 Col4a5 Col5a1 Col5a2 Col5a3 Col6a1 Col6a2 Col8a1 Eln Kcnk5 Slc7a7
mmu04934	Cushing syndrome - Mus musculus (house mouse)	128	-0.385893	-1.40697	0.013785	0.144965	2956	tags=28%, list=18%, signal=23%	Adcy4 Adcy7 Ash2l Atf2 Axin1 Braf Cacna1c Camk2d Camk2g Cdk4 Cdk6 Creb3l2 Creb5 Crhr2 Dvl1 E2f3 Egfr Fh1 Fzd4 Fzd7 Fzd8 Gnaq Itpr1 Kcnk2 Ldlr Mapk3 Pbx1 Pde11a Pde8b Plcb4 Prkacb Rap1a Tcf7l1 Tcf7l2 Wnt10b Wnt5a
mmu04130	SNARE interactions in vesicular transport - Mus musculus (house mouse)	33	-0.500131	-1.44658	0.0441497	0.264898	2900	tags=42%, list=17%, signal=35%	Bet1l Bnip1 Gosr1 Snap29 Stx17 Stx18 Stx1a Stx6 Stx7 Stx8 Use1 Vamp2 Vamp5 Vti1a
mmu04814	Motor proteins - Mus musculus (house mouse)	159	-0.387301	-1.45248	0.0053181	0.0938488	1528	tags=14%, list=9%, signal=13%	Acta1 Actb Actg1 Capza1 Dctn2 Dctn5 Kif13b Kif2a Kif3b Myh1 Myh10 Myh2 Myl1 Mylpf Myo5a Myo6 Myo9a Myo9b Tnnc2 Tnni2 Tpm1 Tpm2 Tpm3
mmu04510	Focal adhesion - Mus musculus (house mouse)	194	-0.378701	-1.4531	0.00174757	0.0582524	1538	tags=24%, list=9%, signal=22%	Actb Actg1 Actn1 Arhgap35 Arhgap5 Braf Capn2 Cav1 Col1a1 Col1a2 Col4a5 Col6a1 Col6a2 Diaph1 Egfr Emp1 Emp2 Flnb Flnc Fn1 Fyn Hgf Itga5 Itga8 Itga9 Itgav Itgb1 Itgb3 Itgb5 Itgb8 Lama2 Mapk3 Mapk8 Mylpf Pak3 Pdgfra Pdpk1 Ppp1ca Ppp1cb Ppp1cc Pten Ptk2 Rapgef1 Tln2 Tnxb Vav3 Vegfc
mmu05205	Proteoglycans in cancer - Mus musculus (house mouse)	187	-0.381564	-1.46004	0.00253461	0.0760382	2094	tags=25%, list=12%, signal=22%	Actb Actg1 Ank2 Ank3 Arhgef1 Braf Camk2d Camk2g Cav1 Cbl Col1a1 Col1a2 Ctsl Drosha Egfr Erbb4 Flnb Flnc Fn1 Fzd4 Hgf Hspg2 Itga5 Itgav Itgb1 Itgb3 Itgb5 Itpr1 Lum Mapk3 Pdpk1 Plce1 Plcg1 Ppp1ca Ppp1cb Ppp1cc Prkacb Ptk2 Rras Sdc2 Smo Tgfb2 Timp3 Tlr4 Vav3 Vegfa Wnt5a
mmu04514	Cell adhesion molecules - Mus musculus (house mouse)	112	-0.407375	-1.46296	0.0113082	0.134911	2226	tags=23%, list=13%, signal=20%	Cadm3 Cd276 Cd34 Cntn1 H2-D1 Itga8 Itga9 Itgav Itgb1 Itgb8 Jam2 Jam3 Lrrc4 Nectin1 Nectin3 Negr1 Nrxn2 Nrxn3 Ptprd Ptprm Ptprs Pvr Sdc2 Vcam1 Vcan Vsir
mmu05414	Dilated cardiomyopathy - Mus musculus (house mouse)	86	-0.435126	-1.50324	0.0113414	0.134911	1730	tags=27%, list=10%, signal=24%	Actb Actg1 Adcy7 Atp2a2 Cacna1c Cacna2d3 Cacnb1 Cacng7 Des Itga5 Itga8 Itga9 Itgav Itgb1 Itgb3 Itgb5 Itgb8 Lama2 Sgcd Tgfb2 Tpm1 Tpm2 Tpm3
mmu05415	Diabetic cardiomyopathy - Mus musculus (house mouse)	176	-0.404371	-1.53501	0.000783546	0.0337724	3497	tags=39%, list=21%, signal=31%	Ace Akt3 Atp2a2 Atp5f1a Atp5f1b Atp5mc1 Atp5mc3 Atp5pf Camk2d Camk2g Cd36 Col1a1 Col1a2 Col3a1 Cox4i1 Cox5a Cox5b Cox6a1 Cox6b1 Cox6c Cox7a2l Cox7b Cpt1b Gapdh Gfpt1 Gfpt2 Gsr Irs1 Mapk14 Mapk8 Mapk9 Mpc1 Ndufa10 Ndufa11 Ndufa2 Ndufa4 Ndufa5 Ndufa7 Ndufb10 Ndufb11 Ndufb2 Ndufb4 Ndufb5 Ndufb8 Ndufb9 Ndufc1 Ndufs1 Ndufs2 Ndufs5 Ndufv3 Nfkb1 Pdha1 Pik3cb Plcb4 Ppp1ca Ppp1cb Ppp1cc Pten Ptpa Sdha Slc…
mmu05410	Hypertrophic cardiomyopathy - Mus musculus (house mouse)	81	-0.454448	-1.55415	0.00586625	0.0977708	1730	tags=28%, list=10%, signal=26%	Ace Actb Actg1 Atp2a2 Cacna1c Cacna2d3 Cacnb1 Cacng7 Des Itga5 Itga8 Itga9 Itgav Itgb1 Itgb3 Itgb5 Itgb8 Lama2 Sgcd Tgfb2 Tpm1 Tpm2 Tpm3
mmu04723	Retrograde endocannabinoid signaling - Mus musculus (house mouse)	116	-0.432576	-1.56145	0.00312744	0.0852939	3497	tags=38%, list=21%, signal=30%	Adcy4 Adcy7 Adcy9 Cacna1a Cacna1c Dagla Gabra3 Gnao1 Gnaq Gnb1 Gnb4 Gnb5 Gng11 Gng12 Gng2 Gria3 Gria4 Grm1 Itpr1 Mapk14 Mapk3 Mapk8 Mapk9 Mgll Ndufa10 Ndufa11 Ndufa2 Ndufa4 Ndufa5 Ndufa7 Ndufb10 Ndufb11 Ndufb2 Ndufb4 Ndufb5 Ndufb8 Ndufb9 Ndufc1 Ndufs1 Ndufs2 Ndufs5 Ndufv3 Plcb4 Prkacb
mmu05031	Amphetamine addiction - Mus musculus (house mouse)	54	-0.497701	-1.58993	0.00808519	0.121278	2094	tags=28%, list=12%, signal=24%	Atf2 Cacna1c Camk2d Camk2g Creb3l2 Creb5 Gria3 Gria4 Maoa Ppp1ca Ppp1cb Ppp1cc Ppp3cc Prkacb Stx1a
mmu04144	Endocytosis - Mus musculus (house mouse)	230	-0.420104	-1.63966	0.000197863	0.0197863	3046	tags=36%, list=18%, signal=30%	Acap2 Acap3 Actr3 Agap3 Ap2a2 Ap2b1 Ap2m1 Arf3 Arf4 Arfgap3 Arfgef1 Arpc2 Arpc4 Arrb1 Asap1 Asap2 Asap3 Bin1 Capza1 Cav1 Cbl Chmp1a Chmp3 Chmp4b Chmp5 Cyth3 Dab2 Dnm1 Dnm2 Eea1 Egfr Ehd4 Epn2 Eps15l1 Git2 H2-D1 Hspa8 Igf2r Iqsec1 Iqsec2 Ist1 Kif5b Ldlr Nedd4 Nedd4l Pdgfra Pml Psd3 Rab11a Rab11fip2 Rab22a Rab35 Rab4a Rab5a Rab5b Rab5c Rabep1 Rufy1 Rufy2 Sh3kbp1 Smurf1 Smurf2 Snx2 Snx3 Snx32 Snx5 S…
mmu04512	ECM-receptor interaction - Mus musculus (house mouse)	79	-0.486112	-1.65562	0.00117509	0.0440658	1228	tags=22%, list=7%, signal=20%	Col1a1 Col1a2 Col4a5 Col6a1 Col6a2 Fn1 Hspg2 Itga5 Itga8 Itga9 Itgav Itgb1 Itgb3 Itgb5 Itgb8 Lama2 Tnxb
mmu04742	Taste transduction - Mus musculus (house mouse)	35	-0.565199	-1.6559	0.00689248	0.108829	3241	tags=40%, list=19%, signal=32%	Adcy4 Asic2 Cacna1a Cacna1c Chrm3 Entpd2 Gabbr1 Gabra3 Grm1 Kcnk5 P2ry1 Pde1c Plcb4 Prkacb
mmu05412	Arrhythmogenic right ventricular cardiomyopathy - Mus musculus (house mouse)	71	-0.520668	-1.74258	0.000788022	0.0337724	1730	tags=31%, list=10%, signal=28%	Actb Actg1 Actn2 Atp2a2 Cacna1c Cacna2d3 Cacnb1 Cacng7 Des Itga5 Itga8 Itga9 Itgav Itgb1 Itgb3 Itgb5 Itgb8 Jup Lama2 Sgcd Tcf7l1 Tcf7l2
mmu04728	Dopaminergic synapse - Mus musculus (house mouse)	111	-0.492955	-1.76834	0.000194704	0.0197863	2319	tags=31%, list=14%, signal=27%	Arrb1 Atf2 Cacna1a Cacna1c Camk2d Camk2g Clock Comt Creb3l2 Creb5 Gnaq Gnb4 Gng11 Gng12 Gng2 Gria3 Gria4 Itpr1 Kif5b Maoa Mapk14 Mapk8 Plcb4 Ppp1ca Ppp1cb Ppp1cc Ppp2r2a Ppp2r2b Ppp2r2d Ppp2r3a Ppp2r3d Ppp2r5c Ppp3cc Prkacb
mmu05146	Amoebiasis - Mus musculus (house mouse)	77	-0.567537	-1.92252	0.00019685	0.0197863	961	tags=19%, list=6%, signal=18%	Actn1 Col1a1 Col1a2 Col3a1 Col4a5 Fn1 Lama2 Nfkb1 Plcb4 Ptk2 Rab5a Rab5b Rab5c Tgfb2 Tlr4

## Sheet: Macropahges-KEGG
ID	Description	setSize	enrichmentScore	NES	pvalue	qvalue	rank	leading_edge	core_enrichment
mmu04920	Adipocytokine signaling pathway - Mus musculus (house mouse)	55	0.474572	1.67665	0.00307422	0.85233	1939	tags=38%, list=15%, signal=33%	Acsl3 Acsl4 Akt2 Camkk2 Cd36 Chuk Cpt1a Irs1 Mapk8 Mapk9 Pck2 Prkab1 Prkab2 Prkag1 Prkag2 Ptpn11 Stat3 Stk11 Tnfrsf1a Tnfrsf1b Tradd
mmu00534	Glycosaminoglycan biosynthesis - heparan sulfate / heparin - Mus musculus (house mouse)	19	0.536689	1.49948	0.0483422	0.85233	1757	tags=32%, list=14%, signal=27%	Ext1 Glce Hs6st1 Ndst1 Ndst2 Xylt1
mmu04914	Progesterone-mediated oocyte maturation - Mus musculus (house mouse)	70	0.383859	1.41911	0.0261481	0.85233	2485	tags=40%, list=19%, signal=32%	Adcy2 Adcy6 Adcy7 Adcy9 Akt2 Anapc10 Anapc15 Anapc16 Braf Bub1 Cdc23 Cdc25a Cpeb1 Cpeb2 Cpeb3 Cpeb4 Fzr1 Gnai3 Igf1r Mad1l1 Map2k1 Mapk14 Mapk8 Mapk9 Pik3cb Pik3r1 Rps6ka2 Rps6ka3
mmu04931	Insulin resistance - Mus musculus (house mouse)	87	0.365495	1.40533	0.0212342	0.85233	2744	tags=41%, list=21%, signal=33%	Akt2 Cd36 Cpt1a Cpt1b Creb1 Creb3l2 Creb5 Foxo1 Gfpt1 Gfpt2 Ikbkb Irs1 Mapk8 Mapk9 Oga Pck2 Pik3cb Pik3r1 Ppargc1b Ppp1cc Prkab1 Prkab2 Prkag1 Prkag2 Prkcd Pten Ptpn11 Pygl Rela Rps6ka2 Rps6ka3 Slc27a1 Slc27a3 Srebf1 Stat3 Tnfrsf1a
mmu04371	Apelin signaling pathway - Mus musculus (house mouse)	103	0.350729	1.38919	0.0227119	0.85233	1753	tags=26%, list=14%, signal=23%	Adcy2 Adcy6 Adcy7 Akt2 Becn1 Calm2 Ccnd1 Gnai3 Gng12 Hdac4 Map2k1 Mef2b Mras Mylk2 Mylk3 Mylk4 Notch3 Nrf1 Pik3cg Pik3r4 Pik3r6 Prkab1 Prkab2 Prkag1 Prkag2 Rras2 Slc8a3
mmu04022	cGMP-PKG signaling pathway - Mus musculus (house mouse)	116	0.330362	1.33499	0.0319583	0.85233	1733	tags=27%, list=13%, signal=23%	Adcy2 Adcy6 Adcy7 Akt2 Atp1b4 Atp2b1 Cacna1d Calm2 Creb1 Creb3l2 Creb5 Gna12 Gnai3 Gucy1a2 Irs1 Map2k1 Mef2b Mylk2 Mylk3 Mylk4 Nfatc3 Pde3a Pik3cg Pik3r6 Ppp1cc Ppp1r12a Ppp3cc Slc8a3 Srf Vdac2 Vdac3
mmu04024	cAMP signaling pathway - Mus musculus (house mouse)	133	0.314144	1.29623	0.0422631	0.85233	2464	tags=29%, list=19%, signal=24%	Adcy2 Adcy6 Adcy7 Adcy9 Adcyap1r1 Afdn Akt2 Atp1b4 Atp2b1 Atp2b4 Braf Cacna1c Cacna1d Calm2 Camk2a Creb1 Creb3l2 Creb5 Crhr2 Gnai3 Gria1 Map2k1 Mapk8 Mapk9 Pde10a Pde3a Pik3cb Pik3r1 Pld2 Ppp1cc Ppp1r12a Ptch1 Ptger2 Rac2 Rap1b Rras2 Sox9 Tiam1 Tnni3
mmu05200	Pathways in cancer - Mus musculus (house mouse)	375	-0.293229	-1.32633	0.00777684	0.85233	3251	tags=35%, list=25%, signal=27%	Apaf1 Appl1 Araf Axin1 Bcl2 Bcl2l11 Bcr Birc2 Camk2b Casp7 Casp8 Ccna2 Ccnd2 Ccnd3 Cdk4 Cdk6 Cebpa Col4a1 Crebbp Crk Csf1r Csf2ra Csf2rb2 Ctbp1 Ctbp2 Cul1 Cxcl12 Cxcr4 Dapk3 Ddb2 Dvl2 Ednrb Egfr Epas1 Ets1 Fas Fgf1 Fgfr2 Flt3l Fos Gadd45g Gna11 Gnb1 Gnb2 Gnb5 Gng2 Hdac1 Hes1 Hif1a Hmox1 Igf1 Il12a Il15ra Il4ra Il6st Il7r Itgav Itgb1 Jak2 Jun Jup Kitl Lama2 Lamb2 Lef1 Lpar1 Lpar4 Lrp5 Lrp6 Map2k2 …
mmu04142	Lysosome - Mus musculus (house mouse)	116	-0.345218	-1.36097	0.0300537	0.85233	2294	tags=29%, list=18%, signal=24%	Ap1s1 Ap3b1 Ap3d1 Ap3m1 Ap3s1 Ap4e1 Ap4s1 Atp6v0b Atp6v0c Atp6v0d1 Atp6v1h Cln3 Ctns Ctsb Ctsh Ctsl Ctso Dmxl1 Dmxl2 Fuca1 Galc Galns Gga1 Hexa Laptm4a Lgmn Manba Mcoln1 Mfsd8 Npc1 Npc2 Pla2g15 Slc11a1 Tpp1
mmu05210	Colorectal cancer - Mus musculus (house mouse)	74	-0.374987	-1.37426	0.0449808	0.85233	1945	tags=28%, list=15%, signal=24%	Appl1 Araf Bcl2 Bcl2l11 Ddb2 Egfr Lef1 Map2k2 Mapk3 Mlh1 Msh2 Mtor Nras Pik3ca Rala Ralb Rhoa Smad4 Sos1 Tgfb2 Tgfbr2
mmu03018	RNA degradation - Mus musculus (house mouse)	67	-0.390036	-1.40443	0.0358777	0.85233	1944	tags=28%, list=15%, signal=24%	Btg1 C1d Cnot1 Cnot2 Cnot6l Cnot7 Dcp1b Dcps Dhx36 Edc3 Edc4 Eno3 Exosc8 Hspa9 Pfkp Skic2 Skic3 Tent4b Tob1
mmu01230	Biosynthesis of amino acids - Mus musculus (house mouse)	48	-0.419369	-1.41763	0.0422193	0.85233	2011	tags=31%, list=16%, signal=26%	Aco1 Aldoa Cs Eno3 Glul Got1 Gpt2 Idh3a Mat2a Mat2b Pfkp Pgam2 Rpe Shmt2 Tpi1
mmu04115	p53 signaling pathway - Mus musculus (house mouse)	49	-0.422149	-1.43291	0.0358009	0.85233	2026	tags=31%, list=16%, signal=26%	Apaf1 Atm Atr Bcl2 Casp8 Ccnd2 Ccnd3 Cdk4 Cdk6 Ddb2 Ei24 Igf1 Rrm2b Sesn1 Shisa5
mmu04340	Hedgehog signaling pathway - Mus musculus (house mouse)	45	-0.439074	-1.46404	0.0313843	0.85233	1564	tags=29%, list=12%, signal=25%	Arrb1 Bcl2 Ccnd2 Csnk1e Cul1 Cul3 Disp1 Grk2 Kif3a Mgrn1 Smo Smurf1 Spopl
mmu04130	SNARE interactions in vesicular transport - Mus musculus (house mouse)	31	-0.522677	-1.61067	0.0137012	0.85233	3412	tags=55%, list=26%, signal=40%	Bet1 Bet1l Bnip1 Gosr1 Gosr2 Sec22b Snap23 Stx11 Stx16 Stx1a Stx4a Stx6 Vamp1 Vamp2 Vamp4 Vamp8 Vti1b
mmu03020	RNA polymerase - Mus musculus (house mouse)	28	-0.545576	-1.64125	0.0109665	0.85233	4348	tags=61%, list=34%, signal=40%	Polr1a Polr1b Polr1d Polr1g Polr2a Polr2b Polr2c Polr2d Polr2g Polr2i Polr3a Polr3b Polr3c Polr3e Polr3f Polr3gl Polr3h

## Sheet: SmoothM-KEGG
ID	Description	setSize	enrichmentScore	NES	pvalue	qvalue	rank	leading_edge	core_enrichment
mmu05144	Malaria - Mus musculus (house mouse)	26	0.704983	2.1063	0.000216967	0.014889	355	tags=23%, list=2%, signal=23%	Hba-a1 Hba-a2 Hbb-bs Hbb-bt Lrp1 Tgfb2
mmu05143	African trypanosomiasis - Mus musculus (house mouse)	17	0.785969	2.1048	0.000216076	0.014889	1318	tags=47%, list=9%, signal=43%	Gnaq Hba-a1 Hba-a2 Hbb-bs Hbb-bt Lama4 Plcb4 Thop1
mmu01522	Endocrine resistance - Mus musculus (house mouse)	82	0.527264	1.96834	0.000227221	0.014889	2403	tags=40%, list=17%, signal=34%	Adcy2 Adcy4 Adcy6 Akt1 Akt3 Braf Cdkn1b E2f3 Egfr Erbb2 Gnas Gper1 Grb2 Jag1 Map2k1 Mapk1 Mapk12 Mapk14 Mapk3 Mdm2 Notch1 Notch3 Notch4 Pik3ca Pik3cb Pik3r1 Pik3r3 Prkacb Ptk2 Rb1 Rps6kb2 Shc3 Sp1
mmu00600	Sphingolipid metabolism - Mus musculus (house mouse)	41	0.522061	1.71345	0.00508287	0.053621	2503	tags=41%, list=17%, signal=34%	Acer2 Asah1 B4galt5 Cers2 Cers4 Cers6 Degs1 Degs1l Gba2 Glb1 Hexb Kdsr Neu1 Plpp1 Psap Sgpp1 Smpd4
mmu04923	Regulation of lipolysis in adipocytes - Mus musculus (house mouse)	42	0.517337	1.70812	0.00527937	0.053621	1657	tags=36%, list=11%, signal=32%	Adcy2 Adcy6 Akt1 Akt3 Gnas Insr Mgll Npy1r Pik3ca Pik3cb Pik3r1 Pik3r3 Pnpla2 Prkacb Prkg2
mmu05220	Chronic myeloid leukemia - Mus musculus (house mouse)	73	0.463268	1.69319	0.00112511	0.0421283	1963	tags=36%, list=14%, signal=31%	Abl1 Akt1 Akt3 Bcr Cdkn1b Crk Crkl Ctbp1 E2f3 Grb2 Map2k1 Mapk1 Mapk3 Mdm2 Nfkbia Pik3ca Pik3cb Pik3r1 Pik3r3 Rb1 Rela Shc3 Smad4 Tgfb2 Tgfbr1 Tgfbr2
mmu04934	Cushing syndrome - Mus musculus (house mouse)	114	0.428385	1.68357	0.000701262	0.0306341	2442	tags=33%, list=17%, signal=28%	Adcy2 Adcy4 Adcy6 Apc Braf Cacna1c Cacna1h Camk2d Cdkn1b Creb5 Dvl1 Dvl2 Dvl3 E2f3 Egfr Fzd4 Gnaq Gnas Kmt2a Kmt2d Map2k1 Mapk1 Mapk3 Pbx1 Pde8b Plcb3 Plcb4 Prkacb Rap1a Rap1b Rb1 Rbbp5 Sp1 Star Tcf7 Tcf7l1 Wdr5 Wnt4
mmu04927	Cortisol synthesis and secretion - Mus musculus (house mouse)	45	0.498054	1.66726	0.00593276	0.053621	1588	tags=29%, list=11%, signal=26%	Adcy2 Adcy6 Cacna1c Cacna1h Creb5 Gnaq Gnas Pbx1 Pde8b Plcb4 Prkacb Sp1 Star
mmu04722	Neurotrophin signaling pathway - Mus musculus (house mouse)	105	0.42441	1.64655	0.000689972	0.0306341	1977	tags=31%, list=14%, signal=27%	Abl1 Akt1 Akt3 Arhgdib Calm1 Calm3 Camk2d Crk Crkl Foxo3 Grb2 Irak3 Kidins220 Map2k1 Mapk1 Mapk12 Mapk14 Mapk3 Mapk7 Nfkbia Ntrk3 Pik3ca Pik3cb Pik3r1 Pik3r3 Psen1 Rap1a Rap1b Rela Sh2b3 Shc3 Sort1 Ywhae
mmu04070	Phosphatidylinositol signaling system - Mus musculus (house mouse)	86	0.434347	1.63675	0.00226809	0.0535668	1977	tags=37%, list=14%, signal=32%	Calm1 Calm3 Cds2 Dgkb Dgkd Dgkg Impa2 Inpp4a Inpp4b Inpp5a Inpp5d Inpp5f Ip6k1 Ipmk Ippk Itpkb Itpkc Mtmr1 Mtmr6 Mtmr7 Pi4k2b Pik3ca Pik3cb Pik3r1 Pik3r3 Pip4p1 Pip5k1b Plcb4 Plcd3 Plce1 Pten Synj1
mmu04625	C-type lectin receptor signaling pathway - Mus musculus (house mouse)	77	0.439355	1.62166	0.00365464	0.0535668	1330	tags=26%, list=9%, signal=24%	Akt1 Akt3 Calm3 Il23a Irf1 Mapk1 Mapk12 Mapk14 Mdm2 Nfatc3 Nfatc4 Nfkbia Pik3ca Pik3r1 Pik3r3 Ppp3r1 Rela Rras Rras2 Stat2
mmu04330	Notch signaling pathway - Mus musculus (house mouse)	53	0.468488	1.61256	0.00580616	0.053621	2954	tags=47%, list=20%, signal=38%	Adam17 Aph1a Crebbp Ctbp1 Dtx3l Dtx4 Dvl1 Dvl2 Dvl3 Hes1 Jag1 Kat2b Maml1 Maml2 Maml3 Notch1 Notch3 Notch4 Numbl Psen1 Psen2 Tle1 Tle2 Tle3 Tle6
mmu04670	Leukocyte transendothelial migration - Mus musculus (house mouse)	77	0.436651	1.61168	0.00388305	0.0535668	1657	tags=27%, list=11%, signal=24%	Actn4 Afdn Cd99l2 Ctnna1 Cybb Jam3 Mapk12 Mapk14 Myl12b Myl9 Pik3ca Pik3cb Pik3r1 Pik3r3 Ptk2 Rap1a Rap1b Rock1 Sipa1 Vasp Vcl
mmu03060	Protein export - Mus musculus (house mouse)	24	0.546941	1.6042	0.0211938	0.101	2659	tags=54%, list=18%, signal=44%	Immp2l Oxa1l Sec61a2 Sec61g Sec62 Sec63 Spcs1 Spcs2 Spcs3 Srp14 Srp54c Srp68 Srprb
mmu05226	Gastric cancer - Mus musculus (house mouse)	111	0.409742	1.60241	0.00254571	0.0535668	2471	tags=32%, list=17%, signal=27%	Abcb1a Abcb1b Akt1 Akt3 Apc Braf Cdkn1b Ctnna1 Dvl1 Dvl2 Dvl3 E2f3 Egfr Erbb2 Fgf7 Fzd4 Grb2 Map2k1 Mapk1 Mapk3 Met Pik3ca Pik3cb Pik3r1 Pik3r3 Rb1 Rps6kb2 Shc3 Smad4 Tcf7 Tcf7l1 Tgfb2 Tgfb3 Tgfbr1 Tgfbr2 Wnt4
mmu04979	Cholesterol metabolism - Mus musculus (house mouse)	30	0.516798	1.59165	0.0169972	0.0909193	1719	tags=30%, list=12%, signal=26%	Abca1 Lrp1 Npc1 Npc2 Osbpl5 Pltp Sort1 Star Stard3
mmu04720	Long-term potentiation - Mus musculus (house mouse)	48	0.468957	1.58755	0.0103319	0.0747309	2373	tags=38%, list=16%, signal=31%	Braf Cacna1c Calm1 Calm3 Camk2d Crebbp Gnaq Grin2a Map2k1 Mapk1 Mapk3 Plcb3 Plcb4 Ppp1cb Ppp3r1 Prkacb Rap1a Rap1b
mmu04930	Type II diabetes mellitus - Mus musculus (house mouse)	37	0.483951	1.55659	0.0184981	0.0928503	1861	tags=30%, list=13%, signal=26%	Cacna1a Cacna1c Hk1 Insr Mapk1 Mapk3 Pik3ca Pik3cb Pik3r1 Pik3r3 Prkce
mmu04915	Estrogen signaling pathway - Mus musculus (house mouse)	88	0.410716	1.55412	0.00592255	0.053621	2403	tags=34%, list=17%, signal=29%	Adcy2 Adcy4 Adcy6 Akt1 Akt3 Calm1 Calm3 Creb5 Egfr Fkbp5 Gnaq Gnas Gper1 Grb2 Hsp90aa1 Hsp90b1 Hspa8 Map2k1 Mapk1 Mapk3 Ncoa1 Pik3ca Pik3cb Pik3r1 Pik3r3 Plcb3 Plcb4 Prkacb Shc3 Sp1
mmu04310	Wnt signaling pathway - Mus musculus (house mouse)	125	0.388609	1.5506	0.00277713	0.0535668	2442	tags=30%, list=17%, signal=25%	Apc Camk2d Crebbp Csnk1e Csnk2a1 Ctbp1 Ctnnbip1 Cul1 Daam1 Daam2 Dvl1 Dvl2 Dvl3 Fzd4 Map3k7 Nfatc3 Nfatc4 Plcb3 Plcb4 Ppard Ppp3r1 Prickle2 Prickle3 Prkacb Psen1 Rac1 Ror2 Siah1a Smad4 Sox17 Tbl1xr1 Tcf7 Tcf7l1 Tle1 Tle2 Tle3 Wnt4
mmu04924	Renin secretion - Mus musculus (house mouse)	49	0.456586	1.55048	0.0124444	0.079555	1977	tags=35%, list=14%, signal=30%	Adcy6 Aqp1 Cacna1c Calm1 Calm3 Ctsb Gnaq Gnas Gucy1a1 Gucy1a2 Kcnj2 Pde3a Plcb4 Ppp3r1 Prkacb Prkg2 Ptger4
mmu04611	Platelet activation - Mus musculus (house mouse)	103	0.400555	1.54928	0.00367732	0.0535668	1670	tags=26%, list=12%, signal=23%	Adcy2 Adcy6 Akt1 Akt3 Gnaq Gnas Gucy1a1 Gucy1a2 Mapk1 Mapk12 Mapk14 Myl12b Mylk Pik3ca Pik3cb Pik3r1 Pik3r3 Plcb4 Ppp1cb Ppp1r12a Prkacb Prkg2 Rap1a Rap1b Rock1 Tln1 Vasp
mmu04392	Hippo signaling pathway - multiple species - Mus musculus (house mouse)	26	0.514321	1.53666	0.032762	0.120945	2043	tags=38%, list=14%, signal=33%	Csnk1e Frmd6 Lats1 Lats2 Limd1 Nf2 Stk3 Wtip Wwc1 Wwtr1
mmu04933	AGE-RAGE signaling pathway in diabetic complications - Mus musculus (house mouse)	89	0.403862	1.53408	0.00725953	0.0576594	2471	tags=36%, list=17%, signal=30%	Akt1 Akt3 Cdkn1b Col4a2 Col4a3 Col4a5 Cybb Egr1 Foxo1 Mapk1 Mapk12 Mapk14 Mapk3 Nox1 Pik3ca Pik3cb Pik3r1 Pik3r3 Plcb3 Plcb4 Plcd3 Plce1 Prkce Rac1 Rela Smad4 Stat5b Tgfb2 Tgfb3 Tgfbr1 Tgfbr2 Vegfd
mmu04122	Sulfur relay system - Mus musculus (house mouse)	7	0.728809	1.5273	0.0454928	0.139087	3725	tags=71%, list=26%, signal=53%	Ctu2 Mocs2 Mocs3 Nfs1 Urm1
mmu04380	Osteoclast differentiation - Mus musculus (house mouse)	92	0.400486	1.52622	0.00665901	0.056302	2424	tags=34%, list=17%, signal=28%	Akt1 Akt3 Cyld Grb2 Ifnar1 Ifngr2 Il1r1 Map2k1 Map3k7 Mapk1 Mapk12 Mapk14 Mapk3 Mitf Nfkbia Nox1 Pik3ca Pik3cb Pik3r1 Pik3r3 Pparg Ppp3r1 Rac1 Rela Stat2 Tab1 Tab2 Tec Tgfb2 Tgfbr1 Tgfbr2
mmu04213	Longevity regulating pathway - multiple species - Mus musculus (house mouse)	57	0.436387	1.5242	0.0129147	0.0805956	1657	tags=30%, list=11%, signal=27%	Adcy2 Adcy6 Akt1 Akt1s1 Akt3 Eif4ebp2 Foxo1 Foxo3 Hspa8 Insr Pik3ca Pik3cb Pik3r1 Pik3r3 Prkacb Rps6kb2 Sirt1
mmu04218	Cellular senescence - Mus musculus (house mouse)	135	0.378006	1.52375	0.00211914	0.0535668	1861	tags=27%, list=13%, signal=24%	Akt1 Akt3 Calm3 E2f3 E2f5 Ets1 Foxo1 Foxo3 Hipk1 Map2k1 Mapk1 Mapk12 Mapk14 Mapk3 Mdm2 Nfatc3 Nfatc4 Pik3ca Pik3cb Pik3r1 Pik3r3 Ppp1cb Ppp3r1 Pten Rad9a Rb1 Rbbp4 Rela Rheb Rras Rras2 Sirt1 Slc25a5 Tgfb2 Tgfbr1 Tgfbr2 Tsc2
mmu05230	Central carbon metabolism in cancer - Mus musculus (house mouse)	57	0.435756	1.522	0.0133601	0.0814358	2288	tags=40%, list=16%, signal=34%	Akt1 Akt3 Egfr Erbb2 Hk1 Idh2 Ldhb Map2k1 Mapk1 Mapk3 Met Ntrk3 Pdgfrb Pdk1 Pgam1 Pik3ca Pik3cb Pik3r1 Pik3r3 Pten Slc16a3 Slc1a5 Slc2a1
mmu04062	Chemokine signaling pathway - Mus musculus (house mouse)	125	0.380803	1.51945	0.00370285	0.0535668	2403	tags=31%, list=17%, signal=26%	Adcy2 Adcy4 Adcy6 Akt1 Akt3 Arrb2 Braf Crk Crkl Cx3cr1 Foxo3 Gnaq Gnb4 Gnb5 Gng11 Grb2 Grk3 Map2k1 Mapk1 Mapk3 Nfkbia Pik3ca Pik3cb Pik3r1 Pik3r3 Plcb3 Plcb4 Prkacb Ptk2 Pxn Rac1 Rap1a Rap1b Rasgrp2 Rela Rock1 Shc3 Stat2 Stat5b
mmu05224	Breast cancer - Mus musculus (house mouse)	109	0.387795	1.51351	0.00486449	0.053621	2504	tags=33%, list=17%, signal=28%	Akt1 Akt3 Apc Braf Brca2 Dvl1 Dvl2 Dvl3 E2f3 Egfr Erbb2 Fgf7 Flt4 Fzd4 Grb2 Hes1 Jag1 Map2k1 Mapk1 Mapk3 Ncoa1 Notch1 Notch3 Notch4 Pik3ca Pik3cb Pik3r1 Pik3r3 Pten Rb1 Rps6kb2 Shc3 Sp1 Tcf7 Tcf7l1 Wnt4
mmu04270	Vascular smooth muscle contraction - Mus musculus (house mouse)	99	0.392579	1.51008	0.00691563	0.0566445	2450	tags=32%, list=17%, signal=27%	Acta2 Adcy2 Adcy4 Adcy6 Adm Adora2b Adra1a Braf Cacna1c Cald1 Calm1 Calm3 Gnaq Gnas Gucy1a1 Gucy1a2 Kcnmb2 Map2k1 Mapk1 Mapk3 Myh11 Myl6 Myl9 Mylk Plcb3 Plcb4 Ppp1cb Ppp1r12a Ppp1r12c Prkacb Prkce Rock1
mmu04015	Rap1 signaling pathway - Mus musculus (house mouse)	162	0.36354	1.5048	0.00234962	0.0535668	2450	tags=35%, list=17%, signal=30%	Adcy2 Adcy4 Adcy6 Adora2b Afdn Akt1 Akt3 Angpt2 Braf Calm1 Calm3 Crk Crkl Egfr Epha2 Evl Farp2 Fgf7 Flt1 Flt4 Gnaq Gnas Grin2a Id1 Insr Kitl Magi1 Magi2 Magi3 Map2k1 Mapk1 Mapk12 Mapk14 Mapk3 Met Pdgfrb Pfn1 Pik3ca Pik3cb Pik3r1 Pik3r3 Plcb3 Plcb4 Plce1 Rac1 Rap1a Rap1b Rapgef2 Rapgef5 Rasgrp2 Rras Sipa1 Sipa1l1 Tek Tln1 Vasp Vegfd
mmu05340	Primary immunodeficiency - Mus musculus (house mouse)	15	0.578562	1.49985	0.0486763	0.143659	1674	tags=20%, list=12%, signal=18%	Ciita Rfx5 Tap2
mmu04929	GnRH secretion - Mus musculus (house mouse)	46	0.446558	1.49815	0.0229733	0.103818	1861	tags=33%, list=13%, signal=28%	Akt1 Akt3 Arrb2 Cacna1c Cacna1h Gnaq Gper1 Map2k1 Mapk1 Mapk3 Pik3ca Pik3cb Pik3r1 Pik3r3 Plcb4
mmu04150	mTOR signaling pathway - Mus musculus (house mouse)	128	0.372767	1.49342	0.00418021	0.053621	1896	tags=28%, list=13%, signal=25%	Akt1 Akt1s1 Akt3 Atp6v1b2 Atp6v1d Atp6v1e1 Atp6v1f Clip1 Dvl1 Dvl3 Fnip2 Fzd4 Grb10 Grb2 Insr Lamtor3 Map2k1 Mapk1 Mapk3 Mios Nprl2 Pik3ca Pik3cb Pik3r1 Pik3r3 Prr5l Pten Rheb Rictor Rps6kb2 Rragc Seh1l Stk11 Tsc2 Ulk2 Wnt4
mmu05142	Chagas disease - Mus musculus (house mouse)	71	0.409638	1.48706	0.0158264	0.0885491	2471	tags=37%, list=17%, signal=31%	Akt1 Akt3 Cd247 Gna14 Gnaq Gnas Ifngr2 Mapk1 Mapk12 Mapk14 Mapk3 Nfkbia Pik3ca Pik3cb Pik3r1 Pik3r3 Plcb3 Plcb4 Ppp2cb Ppp2r1a Ppp2r2a Rela Tgfb2 Tgfb3 Tgfbr1 Tgfbr2
mmu04350	TGF-beta signaling pathway - Mus musculus (house mouse)	82	0.395754	1.4774	0.0145421	0.0866267	2556	tags=35%, list=18%, signal=29%	Acvr1 Acvr2a Acvr2b Bmp2 Bmpr1b Bmpr2 Crebbp Cul1 E2f5 Id1 Ltbp1 Mapk1 Mapk3 Ppp2cb Ppp2r1a Rgma Rock1 Rps6kb2 Ski Skil Smad1 Smad4 Sp1 Tgfb2 Tgfb3 Tgfbr1 Tgfbr2 Tgif1 Thsd4
mmu04068	FoxO signaling pathway - Mus musculus (house mouse)	111	0.377731	1.47722	0.00763712	0.0588744	2510	tags=34%, list=17%, signal=28%	Akt1 Akt3 Braf Cdkn1b Crebbp Csnk1e Egfr Fbxo32 Foxo1 Foxo3 Gabarapl1 Gabarapl2 Grb2 Insr Klf2 Map2k1 Mapk1 Mapk12 Mapk14 Mapk3 Mdm2 Pck2 Pik3ca Pik3cb Pik3r1 Pik3r3 Plk1 Prkaa1 Pten S1pr1 Sgk1 Sirt1 Smad4 Stk11 Tgfb2 Tgfb3 Tgfbr1 Tgfbr2
mmu05100	Bacterial invasion of epithelial cells - Mus musculus (house mouse)	64	0.41321	1.47348	0.0187751	0.0928503	1688	tags=27%, list=12%, signal=24%	Arhgap10 Arpc2 Cav1 Cd2ap Cltc Crk Crkl Ctnna1 Dnm3 Pik3ca Pik3cb Pik3r1 Pik3r3 Ptk2 Rhog Shc3 Vcl
mmu05163	Human cytomegalovirus infection - Mus musculus (house mouse)	168	0.353901	1.47067	0.00330111	0.0535668	2403	tags=32%, list=17%, signal=27%	Adcy2 Adcy4 Adcy6 Akt1 Akt3 B2m Calm1 Calm3 Creb5 Crk Crkl E2f3 Egfr Gnaq Gnas Gnb4 Gnb5 Gng11 Grb2 H2-K1 Il1r1 Itgav Map2k1 Mapk1 Mapk12 Mapk14 Mapk3 Mdm2 Nfatc3 Nfatc4 Nfkbia Pdia3 Pik3ca Pik3cb Pik3r1 Pik3r3 Plcb3 Plcb4 Ppp3r1 Prkacb Ptger4 Ptk2 Pxn Rac1 Rb1 Rela Rheb Ripk1 Rock1 Rps6kb2 Sp1 Tap2 Tsc2
mmu04550	Signaling pathways regulating pluripotency of stem cells - Mus musculus (house mouse)	99	0.382171	1.47005	0.0108345	0.0747309	1889	tags=27%, list=13%, signal=24%	Acvr1 Acvr2b Akt1 Akt3 Apc Bmpr1b Dvl1 Dvl3 Fzd4 Grb2 Id1 Map2k1 Mapk1 Mapk12 Mapk14 Mapk3 Pik3ca Pik3cb Pik3r1 Pik3r3 Rif1 Skil Smad1 Smad4 Tcf7 Wnt4 Zfhx3
mmu04926	Relaxin signaling pathway - Mus musculus (house mouse)	102	0.380684	1.46951	0.010383	0.0747309	1662	tags=30%, list=12%, signal=27%	Acta2 Adcy2 Adcy6 Akt1 Akt3 Arrb2 Col4a2 Col4a5 Creb5 Ednrb Gnas Gnb4 Gng11 Grb2 Map2k1 Mapk1 Mapk12 Mapk14 Nfkbia Nos1 Pik3ca Pik3cb Pik3r1 Pik3r3 Plcb4 Prkacb Rela Shc3 Tgfbr1 Tgfbr2 Vegfd
mmu04520	Adherens junction - Mus musculus (house mouse)	83	0.391883	1.46656	0.0161364	0.0885491	2389	tags=37%, list=17%, signal=31%	Actn4 Afdn Arhgap29 Ccm2 Crebbp Csnk2a1 Ctnna1 Egfr Erbb2 Farp2 Fer Insr Iqgap1 Map3k7 Mapk1 Mapk3 Met Myl12b Myl9 Ptprj Rac1 Rap1a Rap1b Rock1 Smad4 Tcf7 Tcf7l1 Tgfbr1 Tgfbr2 Tjp1 Vcl
mmu05170	Human immunodeficiency virus 1 infection - Mus musculus (house mouse)	155	0.356137	1.46406	0.00376382	0.0535668	2389	tags=28%, list=17%, signal=24%	Akt1 Akt3 Ap1g1 Ap1m1 B2m Calm1 Calm3 Cd247 Cfl1 Crk Crkl Cul1 Cul4b Eloc Gnaq Gnb4 Gnb5 Gng11 H2-K1 Map2k1 Map3k7 Mapk1 Mapk12 Mapk14 Mapk3 Nfatc3 Nfatc4 Nfkbia Pdia3 Pik3ca Pik3cb Pik3r1 Pik3r3 Ppp3r1 Ptk2 Pxn Rac1 Rela Ripk1 Rps6kb2 Tab1 Tab2 Tap2 Trim12c
mmu04022	cGMP-PKG signaling pathway - Mus musculus (house mouse)	135	0.36162	1.4577	0.00541559	0.053621	1330	tags=23%, list=9%, signal=21%	Adcy2 Adcy6 Adra1a Akt1 Akt3 Atp2b4 Cacna1c Calm3 Creb5 Ednrb Gnaq Gucy1a1 Gucy1a2 Insr Kcnmb2 Map2k1 Mapk1 Myl9 Mylk Nfatc3 Nfatc4 Pde2a Pde3a Plcb4 Ppp1cb Ppp1r12a Ppp3r1 Prkce Prkg2 Slc25a5 Vasp
mmu05221	Acute myeloid leukemia - Mus musculus (house mouse)	55	0.419927	1.45302	0.0267416	0.109517	2386	tags=35%, list=17%, signal=29%	Akt1 Akt3 Braf Grb2 Map2k1 Mapk1 Mapk3 Per2 Pik3ca Pik3cb Pik3r1 Pik3r3 Pml Ppard Rela Rps6kb2 Stat5b Tcf7 Tcf7l1
mmu04371	Apelin signaling pathway - Mus musculus (house mouse)	111	0.369942	1.44676	0.0106457	0.0747309	2172	tags=32%, list=15%, signal=28%	Acta2 Adcy2 Adcy6 Akt1 Akt3 Aplnr Becn1 Calm1 Calm3 Egr1 Gnaq Gnb4 Gnb5 Gng11 Jag1 Klf2 Map1lc3a Map1lc3b Map2k1 Mapk1 Mapk3 Mef2a Mylk Nos1 Notch3 Nrf1 Plcb4 Prkaa1 Prkacb Prkce Rps6kb2 Rras Rras2 Slc8a1 Smad4 Tgfbr1
mmu05146	Amoebiasis - Mus musculus (house mouse)	63	0.40636	1.4448	0.0244449	0.106786	1662	tags=30%, list=12%, signal=27%	Actn4 Col4a2 Col4a5 Gna14 Gnaq Gnas Il1r1 Lama4 Pik3ca Pik3cb Pik3r1 Pik3r3 Plcb4 Prdx1 Prkacb Ptk2 Rela Tgfb2 Vcl
mmu05166	Human T-cell leukemia virus 1 infection - Mus musculus (house mouse)	173	0.345907	1.4431	0.00448642	0.053621	1670	tags=24%, list=12%, signal=21%	Adcy2 Adcy6 Akt1 Akt3 Anapc10 Anapc11 B2m Cdc27 Creb5 Crtc1 Crtc2 E2f3 Elk4 Ets1 Ets2 Il1r1 Map2k1 Mapk1 Nfatc3 Nfatc4 Nfkbia Nrp1 Pik3ca Pik3cb Pik3r1 Pik3r3 Ppp3r1 Prkacb Pten Pttg1 Ran Rb1 Rela Slc25a5 Slc2a1 Smad4 Tgfb2 Tgfbr1 Tgfbr2 Tln1 Vac14
mmu05211	Renal cell carcinoma - Mus musculus (house mouse)	64	0.404095	1.44098	0.0254806	0.107719	2471	tags=38%, list=17%, signal=31%	Akt1 Akt3 Braf Crebbp Crk Crkl Egln1 Eloc Ets1 Grb2 Map2k1 Mapk1 Mapk3 Met Pik3ca Pik3cb Pik3r1 Pik3r3 Rac1 Rap1a Rap1b Slc2a1 Tgfb2 Tgfb3
mmu04917	Prolactin signaling pathway - Mus musculus (house mouse)	57	0.410813	1.43488	0.0320641	0.12006	1861	tags=28%, list=13%, signal=25%	Akt1 Akt3 Foxo3 Grb2 Irf1 Map2k1 Mapk1 Mapk12 Mapk14 Mapk3 Pik3ca Pik3cb Pik3r1 Pik3r3 Rela Shc3
mmu05215	Prostate cancer - Mus musculus (house mouse)	85	0.378257	1.42255	0.0224236	0.103111	2373	tags=33%, list=16%, signal=28%	Akt1 Akt3 Braf Cdkn1b Creb5 Crebbp E2f3 Egfr Erbb2 Foxo1 Grb2 Hsp90aa1 Hsp90b1 Map2k1 Mapk1 Mapk3 Mdm2 Nfkbia Pdgfrb Pik3ca Pik3cb Pik3r1 Pik3r3 Pten Rb1 Rela Tcf7 Tcf7l1
mmu04010	MAPK signaling pathway - Mus musculus (house mouse)	244	0.32473	1.40914	0.00219834	0.0535668	2389	tags=28%, list=17%, signal=24%	Akt1 Akt3 Angpt2 Arrb2 Braf Cacna1a Cacna1c Cacna1h Cacnb2 Cacnb4 Cacng6 Cdc25b Crk Crkl Dusp3 Dusp8 Egfr Elk4 Epha2 Erbb2 Fgf7 Flna Flt1 Flt4 Gdnf Grb2 Hspa8 Il1r1 Il1rap Insr Kitl Lamtor3 Map2k1 Map3k12 Map3k20 Map3k7 Map4k4 Mapk1 Mapk12 Mapk14 Mapk3 Mapk7 Mapk8ip1 Mapk8ip3 Met Nfatc3 Pdgfrb Ppm1b Ppp3r1 Prkacb Rac1 Rap1a Rap1b Rapgef2 Rasa1 Rasa2 Rasgrp2 Rela Rras Rras2 Stk3 Tab1 Tab2 Tek Tgfb…
mmu04970	Salivary secretion - Mus musculus (house mouse)	55	0.406759	1.40745	0.04	0.128	3010	tags=47%, list=21%, signal=38%	Adcy2 Adcy4 Adcy5 Adcy6 Adcy9 Adra1a Amy1 Atp1b2 Atp2b1 Atp2b4 Calm1 Calm3 Cd38 Cst3 Gnaq Gnas Gucy1a1 Gucy1a2 Gucy1b1 Nos1 Plcb3 Plcb4 Prkacb Prkg1 Prkg2 Slc12a2
mmu04211	Longevity regulating pathway - Mus musculus (house mouse)	81	0.377043	1.4047	0.0263218	0.109509	2166	tags=31%, list=15%, signal=26%	Adcy2 Adcy6 Akt1 Akt1s1 Akt3 Camkk2 Creb5 Ehmt2 Foxo1 Foxo3 Insr Pik3ca Pik3cb Pik3r1 Pik3r3 Pparg Prkaa1 Prkacb Rb1cc1 Rela Rheb Rps6kb2 Sirt1 Stk11 Tsc2
mmu04921	Oxytocin signaling pathway - Mus musculus (house mouse)	118	0.354831	1.40145	0.0159139	0.0885491	1620	tags=25%, list=11%, signal=22%	Adcy2 Adcy6 Cacna1c Cacnb2 Cacnb4 Cacng6 Calm3 Camk1 Camk2d Gnaq Gnas Gucy1a1 Gucy1a2 Kcnj2 Map2k1 Mapk1 Mapk7 Myl6 Myl9 Mylk Nfatc3 Nfatc4 Plcb4 Ppp1cb Ppp1r12a Ppp1r12c Ppp3r1 Prkacb Rock1
mmu00562	Inositol phosphate metabolism - Mus musculus (house mouse)	66	0.389899	1.3964	0.0362173	0.123282	2329	tags=38%, list=16%, signal=32%	Impa2 Inpp4a Inpp4b Inpp5a Inpp5d Inpp5f Ipmk Ippk Itpk1 Itpkb Itpkc Mtmr1 Mtmr6 Mtmr7 Pi4k2b Pik3ca Pik3cb Pip5k1b Plcb3 Plcb4 Plcd3 Plce1 Pten Synj1 Tpi1
mmu04919	Thyroid hormone signaling pathway - Mus musculus (house mouse)	111	0.35458	1.38668	0.0194399	0.0943576	1911	tags=29%, list=13%, signal=25%	Akt1 Akt3 Atp1b2 Foxo1 Hdac3 Itgav Map2k1 Mapk1 Mapk3 Mdm2 Med12 Med13 Med13l Med14 Ncoa1 Notch1 Notch3 Notch4 Pik3ca Pik3cb Pik3r1 Pik3r3 Plcb4 Plcd3 Plce1 Prkacb Rcan2 Rheb Slc2a1 Slco1c1 Tsc2 Wnt4
mmu04012	ErbB signaling pathway - Mus musculus (house mouse)	74	0.376728	1.37925	0.0354562	0.123282	2386	tags=31%, list=17%, signal=26%	Abl1 Akt1 Akt3 Braf Camk2d Cdkn1b Crk Crkl Egfr Erbb2 Grb2 Map2k1 Mapk1 Mapk3 Nrg2 Pik3ca Pik3cb Pik3r1 Pik3r3 Ptk2 Rps6kb2 Shc3 Stat5b
mmu04725	Cholinergic synapse - Mus musculus (house mouse)	79	0.371044	1.37729	0.0357952	0.123282	1330	tags=24%, list=9%, signal=22%	Adcy2 Adcy6 Akt1 Akt3 Cacna1a Cacna1c Camk2d Creb5 Gnaq Gnb4 Gng11 Kcnj2 Map2k1 Mapk1 Pik3ca Pik3r1 Pik3r3 Plcb4 Prkacb
mmu04390	Hippo signaling pathway - Mus musculus (house mouse)	122	0.346184	1.37509	0.0185787	0.0928503	2520	tags=31%, list=17%, signal=26%	Apc Bmp2 Bmpr1b Bmpr2 Csnk1d Csnk1e Ctnna1 Dlg5 Dvl1 Dvl2 Dvl3 Frmd6 Fzd4 Id1 Lats1 Lats2 Limd1 Nf2 Ppp1cb Ppp2cb Ppp2r1a Ppp2r2a Smad1 Smad4 Stk3 Tcf7 Tcf7l1 Tgfb2 Tgfb3 Tgfbr1 Tgfbr2 Trp53bp2 Wnt4 Wtip Wwc1 Wwtr1 Ywhae Ywhaz
mmu04024	cAMP signaling pathway - Mus musculus (house mouse)	143	0.336308	1.36726	0.0162162	0.0885491	2403	tags=31%, list=17%, signal=26%	Adcy2 Adcy4 Adcy6 Afdn Akt1 Akt3 Atp1b2 Atp2b1 Atp2b4 Braf Cacna1c Calm1 Calm3 Camk2d Creb5 Crebbp Gnas Grin2a Map2k1 Mapk1 Mapk3 Myl9 Nfkbia Npy1r Pde10a Pde3a Pde4a Pde4b Pde4c Pik3ca Pik3cb Pik3r1 Pik3r3 Plce1 Ppp1cb Ppp1r12a Prkacb Rac1 Rap1a Rap1b Rela Rock1 Rras Rras2
mmu04916	Melanogenesis - Mus musculus (house mouse)	71	0.375249	1.36222	0.0440877	0.137567	2442	tags=35%, list=17%, signal=29%	Adcy2 Adcy4 Adcy6 Calm1 Calm3 Camk2d Crebbp Dvl1 Dvl2 Dvl3 Ednrb Fzd4 Gnaq Gnas Kitl Map2k1 Mapk1 Mapk3 Mitf Plcb3 Plcb4 Prkacb Tcf7 Tcf7l1 Wnt4
mmu04750	Inflammatory mediator regulation of TRP channels - Mus musculus (house mouse)	77	0.368607	1.36053	0.0411147	0.129836	1750	tags=26%, list=12%, signal=23%	Adcy2 Adcy6 Asic2 Calm3 Camk2d Gnaq Gnas Il1r1 Il1rap Mapk12 Mapk14 Pik3ca Pik3cb Pik3r1 Pik3r3 Plcb4 Ppp1cb Prkacb Prkce Ptger4
mmu04014	Ras signaling pathway - Mus musculus (house mouse)	183	0.322249	1.35217	0.0116196	0.0761392	2022	tags=26%, list=14%, signal=22%	Abl1 Afdn Akt1 Akt3 Angpt2 Calm1 Calm3 Epha2 Ets1 Ets2 Fgf7 Flt1 Flt4 Gnb4 Gnb5 Gng11 Grb2 Insr Kitl Map2k1 Mapk1 Mapk3 Pdgfrb Pik3ca Pik3cb Pik3r1 Pik3r3 Plce1 Prkacb Ralbp1 Rap1a Rap1b Rapgef5 Rasa1 Rasa2 Rasa3 Rasal2 Rel Rela Rgl1 Rras Rras2 Shc3 Shoc2 Syngap1 Tek Vegfd
mmu04140	Autophagy - animal - Mus musculus (house mouse)	132	0.335955	1.34878	0.0237927	0.105698	2200	tags=30%, list=15%, signal=25%	Akt1 Akt1s1 Akt3 Atg10 Becn1 C9orf72 Camkk2 Ctsb Dapk1 Gabarapl1 Gabarapl2 Map1lc3a Map1lc3b Map2k1 Map3k7 Mapk1 Mapk3 Nrbf2 Pik3ca Pik3cb Pik3r1 Pik3r3 Ppp2cb Prkaa1 Prkacb Pten Rab1a Rb1cc1 Rheb Rps6kb2 Rragc Rras Rras2 Sh3glb1 Stk11 Tank Tsc2 Ulk2 Uvrag
mmu04613	Neutrophil extracellular trap formation - Mus musculus (house mouse)	74	0.365262	1.33727	0.0487805	0.143659	2605	tags=31%, list=18%, signal=26%	Akt1 Akt3 Cybb Hat1 Hdac3 Hdac4 Hdac7 Map2k1 Map3k7 Mapk1 Mapk12 Mapk14 Mapk3 Pik3ca Pik3cb Pik3r1 Pik3r3 Plcb3 Plcb4 Ppif Rac1 Rela Slc25a5
mmu04071	Sphingolipid signaling pathway - Mus musculus (house mouse)	101	0.345891	1.33371	0.038958	0.128	2389	tags=33%, list=17%, signal=27%	Acer2 Akt1 Akt3 Asah1 Cers2 Cers4 Cers6 Degs1 Degs1l Gnaq Map2k1 Mapk1 Mapk12 Mapk14 Mapk3 Pik3ca Pik3cb Pik3r1 Pik3r3 Plcb3 Plcb4 Ppp2cb Ppp2r1a Ppp2r2a Ppp2r5a Prkce Pten Rac1 Rela Rock1 S1pr1 Sgpp1 Sptssa
mmu04510	Focal adhesion - Mus musculus (house mouse)	178	0.317739	1.32789	0.0181558	0.0928503	2529	tags=31%, list=18%, signal=26%	Actn4 Akt1 Akt3 Braf Capn2 Cav1 Col4a2 Col4a3 Col4a5 Crk Crkl Egfr Erbb2 Flna Flt1 Flt4 Grb2 Itga1 Itga10 Itga4 Itga7 Itgav Itgb4 Lama4 Map2k1 Mapk1 Mapk3 Met Myl12b Myl9 Mylk Parva Pdgfrb Pik3ca Pik3cb Pik3r1 Pik3r3 Pip5k1b Ppp1cb Ppp1r12a Ppp1r12c Pten Ptk2 Pxn Rac1 Rap1a Rap1b Rock1 Shc3 Thbs2 Tln1 Vasp Vcl Vegfd Vtn Zyx
mmu05225	Hepatocellular carcinoma - Mus musculus (house mouse)	135	0.324499	1.30807	0.0372027	0.125013	2471	tags=28%, list=17%, signal=24%	Akt1 Akt3 Apc Arid1b Braf Dvl1 Dvl2 Dvl3 E2f3 Egfr Fzd4 Grb2 Map2k1 Mapk1 Mapk3 Met Mgst3 Phf10 Pik3ca Pik3cb Pik3r1 Pik3r3 Pten Rb1 Rps6kb2 Shc3 Smad4 Smarca4 Smarcc1 Tcf7 Tcf7l1 Tgfb2 Tgfb3 Tgfbr1 Tgfbr2 Txnrd1 Txnrd3 Wnt4
mmu05200	Pathways in cancer - Mus musculus (house mouse)	403	0.285179	1.29895	0.00629921	0.0550352	2520	tags=27%, list=17%, signal=23%	Abl1 Adcy2 Adcy4 Adcy6 Akt1 Akt3 Apc Bcr Bmp2 Braf Brca2 Calm1 Calm3 Camk2d Casp7 Cdkn1b Cks2 Col4a2 Col4a3 Col4a5 Crebbp Crk Crkl Ctbp1 Ctnna1 Cul1 Dapk1 Dvl1 Dvl2 Dvl3 E2f3 Ednrb Egfr Egln1 Eloc Erbb2 Ets1 Fgf7 Flt4 Foxo1 Fzd4 Gnaq Gnas Gnb4 Gnb5 Gng11 Grb2 Hes1 Hsp90aa1 Hsp90b1 Ifnar1 Ifngr2 Il23a Il3ra Itgav Jag1 Kitl Lama4 Map2k1 Mapk1 Mapk3 Mdm2 Met Mgst3 Mitf Msh6 Ncoa1 Nfkbia Notch1 Notch…
mmu04360	Axon guidance - Mus musculus (house mouse)	155	0.307554	1.26434	0.0456363	0.139087	2404	tags=28%, list=17%, signal=23%	Abl1 Bmpr1b Bmpr2 Boc Camk2d Cdk5 Cfl1 Epha2 Epha6 Epha7 Lrig2 Mapk1 Mapk3 Met Myl12b Myl9 Nfatc3 Nfatc4 Nrp1 Ntn1 Pik3ca Pik3cb Pik3r1 Pik3r3 Plxna2 Plxna4 Plxnb1 Ppp3r1 Ptk2 Rac1 Rasa1 Rgma Rock1 Rras Sema3c Sema4c Sema4f Sema5a Sema5b Slit3 Ssh3 Trpc3 Wnt4
mmu05165	Human papillomavirus infection - Mus musculus (house mouse)	263	0.283524	1.23836	0.0348432	0.123282	2529	tags=27%, list=18%, signal=23%	Akt1 Akt3 Apc Atp6v0a1 Atp6v0b Atp6v0d1 Atp6v1b2 Atp6v1d Atp6v1e1 Atp6v1f Cdkn1b Col4a2 Col4a3 Col4a5 Creb5 Crebbp Dvl1 Dvl2 Dvl3 Egfr Foxo1 Fzd4 Gnas Grb2 H2-K1 Hes1 Ifnar1 Irf1 Itga1 Itga10 Itga4 Itga7 Itgav Itgb4 Jag1 Lama4 Magi1 Maml2 Maml3 Map2k1 Mapk1 Mapk3 Mdm2 Notch1 Notch3 Notch4 Pdgfrb Pik3ca Pik3cb Pik3r1 Pik3r3 Ppp2cb Ppp2r1a Ppp2r2a Ppp2r5a Prkacb Psen1 Pten Ptger4 Ptk2 Pxn Rb1 Rela …
mmu05014	Amyotrophic lateral sclerosis - Mus musculus (house mouse)	299	-0.294577	-1.26226	0.0289352	0.110002	3059	tags=33%, list=21%, signal=27%	Actb Actg1 Actr1a Actr1b Als2 Anxa7 Apaf1 Atg101 Atg14 Atg2b Atp5f1a Atp5f1b Atp5f1d Atp5f1e Atp5mc1 Atp5pd Atp5pf Atxn2 Atxn2l Bcl2l1 Cat Cox4i1 Cox5a Cox5b Cox6a1 Cox6b1 Cox6c Cox7a2 Cox7b Cyc1 Dctn2 Dctn4 Ddit3 Derl1 Dnal1 Eif2ak3 Ern1 Fig4 Gpx8 Kif5a Map2k3 Map2k6 Matr3 Mcu Ncbp1 Ndufa10 Ndufa11 Ndufa12 Ndufa4l2 Ndufa6 Ndufa8 Ndufb3 Ndufb4 Ndufb5 Ndufb7 Ndufc1 Ndufs1 Ndufs4 Ndufs7 Ndufv1 Nup1…
mmu00190	Oxidative phosphorylation - Mus musculus (house mouse)	109	-0.353985	-1.34228	0.035708	0.123282	3059	tags=36%, list=21%, signal=28%	Atp5f1a Atp5f1b Atp5f1d Atp5f1e Atp5mc1 Atp5mg Atp5pd Atp5pf Atp6v0a2 Atp6v1g1 Cox10 Cox4i1 Cox5a Cox5b Cox6a1 Cox6b1 Cox6c Cox7a2 Cox7b Cyc1 Ndufa10 Ndufa11 Ndufa12 Ndufa4l2 Ndufa6 Ndufa8 Ndufb3 Ndufb4 Ndufb5 Ndufb7 Ndufc1 Ndufs1 Ndufs4 Ndufs7 Ndufv1 Sdha Sdhc Sdhd Uqcrh
mmu00250	Alanine, aspartate and glutamate metabolism - Mus musculus (house mouse)	23	-0.52067	-1.4698	0.0477518	0.143659	1895	tags=30%, list=13%, signal=26%	Adsl Adss2 Glud1 Got1 Got2 Gpt Gpt2
mmu00270	Cysteine and methionine metabolism - Mus musculus (house mouse)	38	-0.469665	-1.47402	0.0287546	0.110002	1837	tags=39%, list=13%, signal=35%	Ahcyl2 Amd1 Dnmt3a Gclc Gclm Got1 Got2 Gss Kyat1 Lacc1 Ldha Mat2b Mdh1 Mdh2 Sms
mmu00330	Arginine and proline metabolism - Mus musculus (house mouse)	38	-0.470089	-1.47535	0.0285714	0.110002	2367	tags=34%, list=16%, signal=29%	Aldh3a2 Amd1 Carns1 Ckm Ckmt2 Cndp2 Got1 Got2 Hoga1 Maob P4ha1 Smox Sms
mmu04120	Ubiquitin mediated proteolysis - Mus musculus (house mouse)	131	-0.384203	-1.49591	0.00524384	0.053621	2631	tags=34%, list=18%, signal=28%	Anapc16 Anapc2 Anapc4 Anapc5 Birc2 Cbl Cblb Cdc16 Cdc23 Cdc26 Cul2 Cul7 Fbxw7 Herc2 Itch Klhl13 Map3k1 Mid1 Pias3 Pias4 Prkn Rbx1 Rhobtb1 Rhobtb2 Skp2 Smurf1 Smurf2 Stub1 Trim32 Trim37 Uba3 Ube2d2a Ube2d3 Ube2e1 Ube2e3 Ube2g1 Ube2m Ube2r2 Ube2w Ube2z Ube3a Ube3c Vhl Wwp1
mmu00620	Pyruvate metabolism - Mus musculus (house mouse)	36	-0.485598	-1.50666	0.0218739	0.10238	1252	tags=33%, list=9%, signal=31%	Acacb Acat1 Acss2 Acyp2 Aldh3a2 Dlat Dld Ldha Mdh1 Mdh2 Me3 Pkm
mmu00500	Starch and sucrose metabolism - Mus musculus (house mouse)	21	-0.547071	-1.50694	0.0392157	0.128	1696	tags=52%, list=12%, signal=46%	Agl G6pc3 Gbe1 Gpi1 Gys1 Hk2 Pgm1 Pgm2 Pygb Pygl Ugp2
mmu00410	beta-Alanine metabolism - Mus musculus (house mouse)	24	-0.533287	-1.52105	0.0343994	0.123282	3095	tags=50%, list=21%, signal=39%	Acads Acox1 Acox3 Aldh3a2 Carns1 Cndp2 Csad Dpyd Gadl1 Hadha Hibch Smox
mmu00340	Histidine metabolism - Mus musculus (house mouse)	12	-0.643101	-1.53812	0.0400451	0.128	2324	tags=42%, list=16%, signal=35%	Aldh3a2 Carnmt1 Carns1 Cndp2 Maob
mmu00052	Galactose metabolism - Mus musculus (house mouse)	21	-0.564884	-1.55601	0.0250233	0.10752	1479	tags=38%, list=10%, signal=34%	Akr1b1 Akr1b10 B4galt1 Galt Hk2 Pfkm Pgm2 Ugp2
mmu00120	Primary bile acid biosynthesis - Mus musculus (house mouse)	8	-0.731539	-1.56653	0.0288206	0.110002	1138	tags=38%, list=8%, signal=35%	Cyp39a1 Hsd17b4 Scp2
mmu00592	alpha-Linolenic acid metabolism - Mus musculus (house mouse)	14	-0.632319	-1.5755	0.0289583	0.110002	3651	tags=64%, list=25%, signal=48%	Acaa1a Acox1 Acox3 Fads2 Pla2g12a Pla2g4a Pla2g4b Pla2g4e Plaat3
mmu00020	Citrate cycle (TCA cycle) - Mus musculus (house mouse)	28	-0.551101	-1.62297	0.0115028	0.0761392	1933	tags=50%, list=13%, signal=43%	Aco2 Dlat Dld Dlst Idh3a Mdh1 Mdh2 Ogdh Pdhb Sdha Sdhc Sdhd Suclg1 Suclg2
mmu01200	Carbon metabolism - Mus musculus (house mouse)	90	-0.521303	-1.91982	0.000177999	0.014889	1962	tags=37%, list=14%, signal=32%	Acads Acat1 Aco2 Acox1 Acss2 Dlat Dld Dlst Eno3 Esd Gapdh Glud1 Got1 Got2 Gpi1 Gpt Gpt2 H6pd Hibch Hk2 Idh3a Mdh1 Mdh2 Me3 Ogdh Pdhb Pfkm Pgam2 Pkm Psph Sdha Suclg1 Suclg2

## Sheet: Endothelial-KEGG
ID	Description	setSize	enrichmentScore	NES	pvalue	qvalue	rank	leading_edge	core_enrichment
mmu05144	Malaria - Mus musculus (house mouse)	32	0.614861	1.84618	0.00187617	0.154862	984	tags=25%, list=7%, signal=23%	Cd36 Cr1l Hba-a1 Hba-a2 Hbb-bs Hbb-bt Icam1 Selp
mmu05143	African trypanosomiasis - Mus musculus (house mouse)	22	0.63454	1.76131	0.00449898	0.165226	897	tags=32%, list=6%, signal=30%	Fas Hba-a1 Hba-a2 Hbb-bs Hbb-bt Icam1 Plcb3
mmu00430	Taurine and hypotaurine metabolism - Mus musculus (house mouse)	13	0.709609	1.73448	0.00818833	0.175829	922	tags=23%, list=6%, signal=22%	Csad Fmo1 Fmo2
mmu04550	Signaling pathways regulating pluripotency of stem cells - Mus musculus (house mouse)	99	0.416934	1.54655	0.00407114	0.165226	2292	tags=33%, list=15%, signal=28%	Acvr2a Acvr2b Akt1 Axin2 Bmpr2 Dvl1 Fgfr1 Fgfr3 Fzd6 Fzd7 Fzd8 Grb2 Id1 Id3 Igf1r Il6st Jak2 Klf4 Mapk1 Mapk11 Mapk3 Pcgf5 Pcgf6 Pik3ca Setdb1 Skil Smad1 Smad2 Smad3 Smad5 Stat3 Wnt5b Wnt9a
mmu04924	Renin secretion - Mus musculus (house mouse)	53	0.456188	1.52554	0.0169807	0.246596	1045	tags=25%, list=7%, signal=23%	Ace Aqp1 Clca3a1 Edn1 Gnai2 Gucy1b1 Itpr1 Pde3a Pde3b Plcb3 Ppp3ca Ppp3r1 Prkacb
mmu00470	D-Amino acid metabolism - Mus musculus (house mouse)	5	0.81726	1.52489	0.0346162	0.269221	1260	tags=40%, list=8%, signal=37%	Dglucy Gls
mmu05320	Autoimmune thyroid disease - Mus musculus (house mouse)	24	0.525373	1.48635	0.0423868	0.283415	1666	tags=25%, list=11%, signal=22%	Cd40 Fas H2-D1 H2-DMa H2-K1 H2-T23
mmu04913	Ovarian steroidogenesis - Mus musculus (house mouse)	30	0.499539	1.48023	0.035796	0.269221	926	tags=20%, list=6%, signal=19%	Adcy4 Adcy9 Igf1r Insr Ldlr Prkacb
mmu03020	RNA polymerase - Mus musculus (house mouse)	30	0.498138	1.47608	0.0368366	0.269221	2445	tags=37%, list=16%, signal=31%	Polr1a Polr1b Polr1c Polr1e Polr2e Polr2f Polr2i Polr2k Polr3a Polr3gl Polr3k
mmu00240	Pyrimidine metabolism - Mus musculus (house mouse)	44	0.448101	1.44335	0.0378851	0.269221	2796	tags=30%, list=19%, signal=24%	Cmpk1 Ctps1 Dpyd Entpd1 Entpd5 Nme1 Nt5c Nt5c3b Rrm1 Tk1 Tk2 Uck1 Uck2
mmu05171	Coronavirus disease - COVID-19 - Mus musculus (house mouse)	169	0.358767	1.43629	0.0062312	0.168563	2550	tags=33%, list=17%, signal=28%	Ace Cybb Fos Ifnar2 Il6ra Il6st Irak1 Irf9 Mapk1 Mapk11 Mapk3 Mas1 Mavs Nfkb1 Nfkbia Pik3ca Pik3r1 Rela Rpl10a Rpl13a Rpl14 Rpl15 Rpl17 Rpl18a Rpl22 Rpl26 Rpl27 Rpl27a Rpl3 Rpl35a Rpl36 Rpl36al Rpl37a Rpl8 Rplp1 Rps10 Rps12 Rps13 Rps16 Rps17 Rps21 Rps24 Rps25 Rps27 Rps28 Rps5 Rps6 Rps7 Rps9 Selp Stat2 Stat3 Tnfrsf1a Traf6 Uba52 Vwf
mmu04920	Adipocytokine signaling pathway - Mus musculus (house mouse)	60	0.405058	1.38503	0.046682	0.283415	2527	tags=37%, list=17%, signal=31%	Adipor1 Adipor2 Akt1 Camkk2 Cd36 Cpt1a Cpt1c Irs1 Jak2 Nfkb1 Nfkbia Prkab1 Prkag1 Prkag2 Ptpn11 Rela Rxrb Rxrg Stat3 Stk11 Tnfrsf1a Tnfrsf1b
mmu04659	Th17 cell differentiation - Mus musculus (house mouse)	76	0.38818	1.38221	0.0384534	0.269221	2292	tags=33%, list=15%, signal=28%	Ahr Cd247 Fos H2-DMa Hif1a Hsp90ab1 Il1rap Il4ra Il6ra Il6st Jak2 Mapk1 Mapk11 Mapk3 Nfkb1 Nfkbia Ppp3ca Ppp3r1 Rara Rela Rorc Rxrg Smad2 Smad3 Stat3
mmu01232	Nucleotide metabolism - Mus musculus (house mouse)	69	0.393108	1.37772	0.0434874	0.283415	2572	tags=22%, list=17%, signal=18%	Ak7 Aprt Cmpk1 Entpd1 Entpd5 Gda Hprt1 Nme1 Nt5c Nt5c3b Rrm1 Tk1 Tk2 Uck1 Uck2
mmu04062	Chemokine signaling pathway - Mus musculus (house mouse)	124	0.349869	1.34566	0.0261859	0.269221	2862	tags=31%, list=19%, signal=25%	Adcy4 Adcy9 Akt1 Braf Cdc42 Crk Crkl Cxcl12 Foxo3 Gnai2 Gnb1 Gng12 Gngt2 Grb2 Grk2 Grk5 Gsk3a Jak2 Mapk1 Mapk3 Nfkb1 Nfkbia Pard3 Pik3ca Pik3r1 Plcb3 Plcb4 Prkacb Prkcd Prkcz Rap1a Rap1b Rela Rhoa Rock1 Shc1 Stat2 Stat3
mmu04371	Apelin signaling pathway - Mus musculus (house mouse)	115	0.348083	1.32441	0.0375988	0.269221	1418	tags=21%, list=9%, signal=19%	Acta2 Adcy4 Adcy9 Akt1 Gnai2 Gng12 Hdac4 Itpr1 Lipe Mylk Mylk2 Mylk4 Nos3 Pde3b Plcb3 Prkab1 Prkacb Prkag1 Prkag2 Rps6 Rras2 Slc8a1 Smad2 Smad3
mmu03010	Ribosome - Mus musculus (house mouse)	128	0.339369	1.31165	0.0366795	0.269221	1973	tags=26%, list=13%, signal=23%	Mrpl1 Mrpl10 Mrpl17 Mrps18a Rpl10a Rpl13a Rpl14 Rpl15 Rpl17 Rpl18a Rpl22 Rpl27 Rpl27a Rpl3 Rpl35a Rpl36 Rpl37a Rpl8 Rplp1 Rps10 Rps12 Rps13 Rps16 Rps17 Rps21 Rps24 Rps25 Rps27 Rps28 Rps6 Rps7 Rps9 Uba52
mmu04068	FoxO signaling pathway - Mus musculus (house mouse)	113	0.344692	1.30713	0.0461077	0.283415	2526	tags=27%, list=17%, signal=23%	Akt1 Bcl2l11 Bcl6 Bnip3 Cdkn1a Cdkn1b Crebbp Fbxo32 Foxo3 Grb2 Igf1r Insr Irs1 Klf2 Mapk1 Mapk11 Mapk3 Pik3ca Pik3r1 Prkab1 Prkag1 Prkag2 S1pr1 Sgk1 Sirt1 Skp2 Smad3 Sod2 Stat3 Stk11 Usp7
mmu05417	Lipid and atherosclerosis - Mus musculus (house mouse)	156	0.328968	1.30504	0.0367364	0.269221	2697	tags=34%, list=18%, signal=28%	Akt1 Apaf1 Atf4 Atf6 Bcl2l1 Camk2d Casp6 Cd36 Cd40 Cdc42 Cybb Ern1 Fas Fos Hsp90ab1 Hsp90b1 Hspa4 Hspd1 Icam1 Irak1 Itpr1 Jak2 Lbp Ldlr Mapk1 Mapk11 Mapk3 Nfkb1 Nfkbia Nos3 Pik3ca Pik3r1 Plcb3 Plcb4 Pou2f1 Pparg Ppp3ca Ppp3r1 Rap1a Rap1b Rela Rhoa Rxrb Rxrg Selp Sod2 Stat3 Tab1 Tab2 Tnfrsf10b Tnfrsf1a Traf6 Xbp1
mmu05169	Epstein-Barr virus infection - Mus musculus (house mouse)	167	0.317193	1.26821	0.047293	0.283415	2712	tags=28%, list=18%, signal=23%	Akt1 Apaf1 B2m Bcl2l11 Ccnd3 Cd247 Cd40 Cdk4 Cdkn1a Cdkn1b Entpd1 Fas H2-D1 H2-DMa H2-K1 H2-Q6 H2-T23 Icam1 Ifnar2 Irak1 Irf9 Mapk11 Mavs Ncor2 Nfkb1 Nfkb2 Nfkbia Pik3ca Pik3r1 Psmc6 Psmd1 Psmd12 Psmd14 Psmd2 Rela Ripk1 Sin3a Skp2 Stat2 Stat3 Tab1 Tab2 Tap2 Tapbp Traf6 Usp7
mmu05010	Alzheimer disease - Mus musculus (house mouse)	308	-0.288479	-1.21822	0.0493469	0.285692	2481	tags=27%, list=16%, signal=23%	Adam10 Atg13 Atp5f1a Atp5f1d Atp5mc1 Atp5mc2 Atp5pd Atp5pf Axin1 Bace2 Calm1 Calm2 Calm3 Casp3 Casp8 Cox6a1 Cox8b Csnk2b Ctnnb1 Eif2ak3 Ide Itpr2 Lrp1 Lrp6 Map2k2 Map2k7 Map3k5 Mapk8 Mapt Mme Mtor Nae1 Ndufa1 Ndufa10 Ndufa13 Ndufa4 Ndufa6 Ndufa7 Ndufb10 Ndufb3 Ndufb8 Ndufb9 Ndufc1 Ndufs1 Ndufs3 Ndufs4 Ndufv3 Nos2 Nox1 Nox4 Pik3cb Pik3r3 Pik3r4 Plcb1 Ppif Ppp3cc Psen1 Psma1 Psma6 Psmb3 Psmb6 Psmb7…
mmu05165	Human papillomavirus infection - Mus musculus (house mouse)	274	-0.294038	-1.22866	0.0469603	0.283415	1354	tags=17%, list=9%, signal=16%	Atm Atp6v1d Atp6v1e1 Casp8 Col1a1 Col1a2 Col4a1 Col4a3 Col4a4 Creb3l1 Creb5 Ctnnb1 Dlg2 Egfr Gnas Irf1 Itga6 Itga9 Itgb1 Itgb6 Lama2 Lama4 Lamb1 Map2k2 Mfng Mtor Notch4 Oasl2 Pik3cb Pik3r3 Ppp2ca Ppp2r3a Prkaca Psen1 Psmc1 Rbl2 Rheb Sos1 Sos2 Stat1 Tbk1 Tcf7l1 Tnxb Tsc1 Tyk2 Ubr4 Vegfa
mmu05012	Parkinson disease - Mus musculus (house mouse)	222	-0.315473	-1.28909	0.0291226	0.269221	3691	tags=41%, list=24%, signal=31%	Atp5f1a Atp5f1b Atp5f1c Atp5f1d Atp5f1e Atp5mc1 Atp5mc2 Atp5pd Atp5pf Bax Calm1 Calm2 Calm3 Camk2a Camk2g Casp3 Cox6a1 Cox7a2 Cox8b Daxx Ddit3 Eif2ak3 Gnas Itpr2 Itpr3 Klc1 Map3k5 Mapk8 Mapt Mcu Mfn1 Ndufa1 Ndufa10 Ndufa11 Ndufa13 Ndufa4 Ndufa6 Ndufa7 Ndufb10 Ndufb3 Ndufb4 Ndufb6 Ndufb8 Ndufb9 Ndufc1 Ndufc2 Ndufs1 Ndufs3 Ndufs4 Ndufv1 Ndufv2 Ndufv3 Nfe2l2 Ppif Prkaca Psma1 Psma3 Psma6 Psmb3 Psmb6…
mmu05017	Spinocerebellar ataxia - Mus musculus (house mouse)	126	-0.339817	-1.2931	0.048012	0.283415	2455	tags=28%, list=16%, signal=23%	Afg3l1 Atg13 Atxn2l Atxn3 Cic Gria3 Itpr2 Map3k5 Mapk8 Mtor Nop56 Pik3cb Pik3r3 Pik3r4 Plcb1 Ppif Prkca Prkcb Prkcg Psma1 Psma6 Psmb3 Psmb6 Psmb7 Psmc1 Psmc5 Psmd3 Psmd4 Psmd7 Rb1cc1 Rora Sem1 Slc25a4 Vdac3 Wipi2
mmu04072	Phospholipase D signaling pathway - Mus musculus (house mouse)	125	-0.345405	-1.31322	0.0401794	0.274912	1466	tags=23%, list=10%, signal=21%	Dgkd Dgke Dgkh Dnm1 Dnm2 Egfr Gab1 Gna12 Gnas Grm8 Kit Lpar1 Map2k2 Mtor Pdgfra Pik3cb Pik3r3 Plcb1 Plcg2 Pld1 Plpp3 Rala Ralb Rapgef4 Rheb Rras Sos1 Sos2 Tsc1
mmu04510	Focal adhesion - Mus musculus (house mouse)	182	-0.330881	-1.32006	0.0235514	0.269221	1698	tags=23%, list=11%, signal=20%	Actb Bcl2 Cav1 Cav2 Col1a1 Col1a2 Col4a1 Col4a3 Col4a4 Ctnnb1 Egfr Flna Flnb Itga6 Itga9 Itgb1 Itgb6 Jun Kdr Lama2 Lama4 Lamb1 Mapk8 Myl12a Myl12b Mylpf Pdgfra Pdpk1 Pik3cb Pik3r3 Ppp1ca Ppp1cc Ppp1r12c Prkcg Rapgef1 Sos1 Sos2 Tnxb Vasp Vav3 Vegfa
mmu05418	Fluid shear stress and atherosclerosis - Mus musculus (house mouse)	121	-0.351014	-1.32801	0.0359483	0.269221	2300	tags=26%, list=15%, signal=23%	Actb Actg1 Acvr1 Bcl2 Bmpr1b Calm1 Calm2 Calm3 Cav1 Cav2 Cdh5 Ctnnb1 Ctsl Gstt1 Gstt2 Hsp90aa1 Jun Kdr Map2k6 Map2k7 Map3k5 Mapk8 Mef2c Mgst1 Mmp2 Nfe2l2 Nox1 Pik3cb Pik3r3 Sdc2 Sumo2 Vegfa
mmu00190	Oxidative phosphorylation - Mus musculus (house mouse)	107	-0.360251	-1.34089	0.0351862	0.269221	2086	tags=29%, list=14%, signal=25%	Atp5f1a Atp5f1d Atp5mc1 Atp5mc2 Atp5pd Atp5pf Atp6v1d Atp6v1e1 Cox6a1 Cox8b Ndufa1 Ndufa10 Ndufa13 Ndufa4 Ndufa6 Ndufa7 Ndufb10 Ndufb3 Ndufb8 Ndufb9 Ndufc1 Ndufs1 Ndufs3 Ndufs4 Ndufv3 Sdha Sdhb Uqcr10 Uqcrc1 Uqcrc2 Uqcrq
mmu05016	Huntington disease - Mus musculus (house mouse)	254	-0.327801	-1.35935	0.00876072	0.175829	2233	tags=26%, list=15%, signal=22%	Ap2a1 Ap2b1 Atg13 Atp5f1a Atp5f1d Atp5mc1 Atp5mc2 Atp5pd Atp5pf Casp3 Casp8 Clta Cox6a1 Cox8b Creb3l1 Creb5 Dctn4 Dctn6 Gria3 Htt Map2k7 Map3k5 Mapk8 Mtor Ndufa1 Ndufa10 Ndufa13 Ndufa4 Ndufa6 Ndufa7 Ndufb10 Ndufb3 Ndufb8 Ndufb9 Ndufc1 Ndufs1 Ndufs3 Ndufs4 Ndufv3 Pik3r4 Plcb1 Ppif Psma6 Psmb3 Psmb6 Psmb7 Psmc1 Psmd4 Psmd7 Rb1cc1 Rest Sdha Sdhb Sem1 Slc1a3 Slc25a4 Tuba1a Tubb2a Tubb5 Uqcr10 Uqcrc1 …
mmu04926	Relaxin signaling pathway - Mus musculus (house mouse)	106	-0.367278	-1.36385	0.0290807	0.269221	1380	tags=24%, list=9%, signal=22%	Col1a1 Col1a2 Col3a1 Col4a1 Col4a3 Col4a4 Creb3l1 Creb5 Ednrb Egfr Gnas Gnb5 Jun Map2k2 Map2k7 Mapk8 Pik3cb Pik3r3 Plcb1 Prkaca Sos1 Sos2 Tgfb1 Tgfbr1 Vegfa
mmu04933	AGE-RAGE signaling pathway in diabetic complications - Mus musculus (house mouse)	90	-0.383422	-1.38595	0.0287552	0.269221	1323	tags=27%, list=9%, signal=24%	Bcl2 Col1a1 Col1a2 Col3a1 Col4a1 Col4a3 Col4a4 Egr1 Jun Mapk8 Nox1 Nox4 Pik3cb Pik3r3 Plcb1 Plcd4 Plcg2 Smad4 Stat1 Stat5a Tgfb1 Tgfb2 Tgfbr1 Vegfa
mmu05020	Prion disease - Mus musculus (house mouse)	211	-0.341088	-1.38772	0.00755621	0.174986	3394	tags=37%, list=22%, signal=29%	Atp5f1a Atp5f1c Atp5f1d Atp5mc1 Atp5mc2 Atp5pd Atp5pf Bax C7 Casp3 Cav1 Cav2 Cav3 Cox6a1 Cox7a2 Cox8b Creb3l1 Creb5 Csnk2b Egr1 Eif2ak3 Fyn Itpr2 Itpr3 Mapk8 Mcu Ndufa1 Ndufa10 Ndufa11 Ndufa13 Ndufa4 Ndufa6 Ndufa7 Ndufb10 Ndufb3 Ndufb4 Ndufb6 Ndufb8 Ndufb9 Ndufc1 Ndufc2 Ndufs1 Ndufs3 Ndufs4 Ndufv1 Ndufv2 Ndufv3 Pik3cb Pik3r2 Pik3r3 Ppif Ppp3cc Prkaca Psma1 Psma3 Psma6 Psmb3 Psmb6 Psmb7 Psmc1 Psmc…
mmu04925	Aldosterone synthesis and secretion - Mus musculus (house mouse)	73	-0.401205	-1.40021	0.0340434	0.269221	1291	tags=32%, list=9%, signal=29%	Atp1a1 Atp1a2 Atp1b1 Atp1b4 Atp2b2 Atp2b3 Calm1 Calm2 Calm3 Creb3l1 Creb5 Daglb Gna11 Gnas Itpr2 Nr4a1 Nr4a2 Plcb1 Prkaca Prkca Prkcb Prkcg Prkd1
mmu05210	Colorectal cancer - Mus musculus (house mouse)	80	-0.400358	-1.42075	0.0235538	0.269221	1331	tags=24%, list=9%, signal=22%	Bcl2 Ctnnb1 Egfr Jun Map2k2 Mapk8 Mtor Pik3cb Pik3r3 Polk Rala Ralb Smad4 Sos1 Sos2 Tcf7l1 Tgfb1 Tgfb2 Tgfbr1
mmu05205	Proteoglycans in cancer - Mus musculus (house mouse)	171	-0.365434	-1.44618	0.00671892	0.168563	1698	tags=24%, list=11%, signal=22%	Actb Ank2 Arhgef1 Cav1 Cav2 Cbl Cd44 Col1a1 Col1a2 Ctnnb1 Ctsl Dcn Drosha Egfr Flna Flnb Gab1 Hspg2 Itgb1 Itpr2 Kdr Map2k2 Mtor Pdpk1 Pik3cb Pik3r3 Plcg2 Ppp1ca Ppp1cc Ppp1r12c Prkaca Prkcg Rras Sdc2 Sos1 Sos2 Tgfb1 Tgfb2 Timp3 Vav3 Vegfa
mmu04911	Insulin secretion - Mus musculus (house mouse)	60	-0.429195	-1.44803	0.0252632	0.269221	1246	tags=23%, list=8%, signal=21%	Atp1a1 Atp1a2 Atp1b1 Atp1b4 Creb3l1 Creb5 Gna11 Gnas Kcnma1 Kcnn2 Plcb1 Prkaca Prkcg Rapgef4
mmu04015	Rap1 signaling pathway - Mus musculus (house mouse)	169	-0.369035	-1.45774	0.0052356	0.165226	2335	tags=30%, list=15%, signal=26%	Actb Actg1 Afdn Angpt1 Arap3 Calm1 Calm2 Calm3 Ctnnb1 Egfr Enah Epha2 Evl F2r Fgf1 Fyb1 Gnas Itgb1 Kdr Kit Lpar1 Magi2 Map2k2 Map2k6 Mras Pdgfd Pdgfra Pfn1 Pfn2 Pik3cb Pik3r3 Plcb1 Prkca Prkcb Prkcg Prkd1 Raf1 Rala Ralb Rapgef1 Rapgef2 Rapgef4 Rapgef5 Rasgrp2 Rasgrp3 Rras Sipa1l1 Sipa1l2 Vasp Vav3 Vegfa
mmu04714	Thermogenesis - Mus musculus (house mouse)	195	-0.367502	-1.47923	0.00205761	0.154862	2229	tags=30%, list=15%, signal=26%	Acsl1 Acsl6 Actb Actg1 Atp5f1a Atp5f1d Atp5mc1 Atp5mc2 Atp5pd Atp5pf Coa3 Cox6a1 Cox8b Cpt1b Creb3l1 Creb5 Dpf3 Gnas Kdm3b Map3k5 Mtor Ndufa1 Ndufa10 Ndufa13 Ndufa4 Ndufa6 Ndufa7 Ndufaf2 Ndufaf5 Ndufb10 Ndufb3 Ndufb8 Ndufb9 Ndufc1 Ndufs1 Ndufs3 Ndufs4 Ndufv3 Prdm16 Prkab2 Prkaca Rheb Rps6ka1 Sdha Sdhb Slc25a20 Smarca2 Smarcb1 Smarcc1 Smarce1 Sos1 Sos2 Tsc1 Uqcr10 Uqcrc1 Uqcrc2 Uqcrq Zfp516
mmu00071	Fatty acid degradation - Mus musculus (house mouse)	39	-0.477436	-1.48925	0.0271979	0.269221	3596	tags=38%, list=24%, signal=29%	Acaa2 Acadm Acadsb Acadvl Acox1 Acox3 Acsl1 Acsl6 Adh1 Cpt1b Eci1 Gcdh Hadh Hadha Hadhb
mmu05415	Diabetic cardiomyopathy - Mus musculus (house mouse)	167	-0.378847	-1.49355	0.00319009	0.160064	2086	tags=32%, list=14%, signal=28%	Atp5f1a Atp5f1d Atp5mc1 Atp5mc2 Atp5pd Atp5pf Col1a1 Col1a2 Col3a1 Cox6a1 Cox8b Cpt1b Gys1 Mapk8 Mmp2 Mpc2 Mtor Ndufa1 Ndufa10 Ndufa13 Ndufa4 Ndufa6 Ndufa7 Ndufb10 Ndufb3 Ndufb8 Ndufb9 Ndufc1 Ndufs1 Ndufs3 Ndufs4 Ndufv3 Pdhb Pik3cb Pik3r3 Plcb1 Ppara Ppif Ppp1ca Ppp1cc Prkca Prkcb Prkcg Sdha Sdhb Slc25a4 Tgfb1 Tgfb2 Tgfbr1 Uqcr10 Uqcrc1 Uqcrc2 Uqcrq Vdac3
mmu01212	Fatty acid metabolism - Mus musculus (house mouse)	52	-0.458813	-1.50856	0.0172014	0.246596	1845	tags=33%, list=12%, signal=29%	Acaa2 Acadm Acadsb Acadvl Acox1 Acsl1 Acsl6 Cbr4 Cpt1b Elovl6 Hacd1 Hadh Hadha Mcat Oxsm Scd2 Scp2
mmu04664	Fc epsilon RI signaling pathway - Mus musculus (house mouse)	52	-0.461016	-1.5158	0.0158485	0.246596	2756	tags=35%, list=18%, signal=28%	Fyn Inpp5d Lyn Map2k2 Map2k6 Map2k7 Mapk8 Pdpk1 Pik3cb Pik3r3 Pla2g4b Plcg2 Prkca Raf1 Sos1 Sos2 Tnf Vav3
mmu00020	Citrate cycle (TCA cycle) - Mus musculus (house mouse)	28	-0.523631	-1.52	0.0303616	0.269221	2566	tags=54%, list=17%, signal=45%	Aco1 Aco2 Dld Dlst Idh1 Idh2 Idh3a Idh3b Ogdh Pck2 Pdhb Sdha Sdhb Sucla2 Suclg2
mmu04260	Cardiac muscle contraction - Mus musculus (house mouse)	63	-0.451015	-1.53398	0.0114943	0.192243	1555	tags=22%, list=10%, signal=20%	Asph Atp1a1 Atp1a2 Atp1b1 Atp1b4 Cacna2d4 Cox6a1 Cox8b Tpm1 Tpm2 Uqcr10 Uqcrc1 Uqcrc2 Uqcrq
mmu05146	Amoebiasis - Mus musculus (house mouse)	70	-0.442976	-1.5358	0.0102506	0.190531	1251	tags=29%, list=8%, signal=26%	Col1a1 Col1a2 Col3a1 Col4a1 Col4a3 Col4a4 Gna11 Gnas Lama2 Lama4 Lamb1 Pik3cb Pik3r3 Plcb1 Prkaca Prkcg Rab5b Serpinb6a Tgfb1 Tgfb2
mmu05231	Choline metabolism in cancer - Mus musculus (house mouse)	89	-0.426964	-1.54092	0.00548827	0.165226	1514	tags=28%, list=10%, signal=25%	Chka Dgkd Dgke Dgkh Egfr Gpcpd1 Jun Map2k2 Mapk8 Mtor Pdgfd Pdgfra Pdpk1 Pik3cb Pik3r3 Pld1 Plpp3 Prkca Prkcb Prkcg Rheb Slc22a21 Sos1 Sos2 Tsc1
mmu00670	One carbon pool by folate - Mus musculus (house mouse)	18	-0.591235	-1.55192	0.0330626	0.269221	4081	tags=61%, list=27%, signal=45%	Aldh1l1 Amt Atic Dhfr Mthfd1 Mthfd1l Mthfd2 Mthfs Mthfsl Shmt2 Tyms
mmu00532	Glycosaminoglycan biosynthesis - chondroitin sulfate / dermatan sulfate - Mus musculus (house mouse)	18	-0.593936	-1.55901	0.0319026	0.269221	1834	tags=39%, list=12%, signal=34%	B4galt7 Chpf2 Chst11 Chsy3 Dse Ust Xylt1
mmu05208	Chemical carcinogenesis - reactive oxygen species - Mus musculus (house mouse)	186	-0.3927	-1.57112	0.000561377	0.084502	1679	tags=26%, list=11%, signal=24%	Abl1 Atp5f1a Atp5f1d Atp5mc2 Atp5pf Cox6a1 Cox8b Egfr Gstt1 Gstt2 Jun Map2k2 Map2k7 Map3k5 Mapk8 Ndufa1 Ndufa10 Ndufa13 Ndufa4 Ndufa6 Ndufa7 Ndufb10 Ndufb3 Ndufb8 Ndufb9 Ndufc1 Ndufs1 Ndufs4 Ndufv3 Nfe2l2 Nox1 Nox4 Pdpk1 Pik3cb Pik3r3 Pld1 Ppif Prkd1 Sdha Sdhb Slc25a4 Sos1 Sos2 Uqcr10 Uqcrc1 Uqcrc2 Uqcrq Vdac3 Vegfa
mmu04974	Protein digestion and absorption - Mus musculus (house mouse)	71	-0.472444	-1.64138	0.00303836	0.160064	2586	tags=41%, list=17%, signal=34%	Atp1a1 Atp1a2 Atp1b1 Atp1b4 Col14a1 Col15a1 Col19a1 Col1a1 Col1a2 Col22a1 Col23a1 Col28a1 Col3a1 Col4a1 Col4a3 Col4a4 Col5a1 Col5a2 Col5a3 Col6a2 Col6a3 Col8a1 Dpp4 Kcnq1 Mme Prcp Slc1a1 Slc36a4 Slc7a7
mmu00061	Fatty acid biosynthesis - Mus musculus (house mouse)	15	-0.673101	-1.68763	0.010759	0.190531	1845	tags=33%, list=12%, signal=29%	Acsl1 Acsl6 Cbr4 Mcat Oxsm
mmu04814	Motor proteins - Mus musculus (house mouse)	142	-0.479621	-1.85265	0.000188644	0.0567917	1496	tags=23%, list=10%, signal=20%	Acta1 Actb Dctn4 Dync1li2 Dynll1 Hook3 Kif13b Kif1b Kif26a Kif26b Kif3b Kifap3 Kifc3 Myh1 Myh2 Myl1 Myl12b Mylpf Myo10 Myo18a Myo1e Myo6 Myo7a Myo9b Stard9 Tnnc2 Tnni2 Tpm1 Tpm2 Tuba1a Tubb2a Tubb5

## Sheet: MuSC-KEGG
ID	Description	setSize	enrichmentScore	NES	pvalue	qvalue	rank	leading_edge	core_enrichment
mmu05321	Inflammatory bowel disease - Mus musculus (house mouse)	30	0.532911	1.65158	0.00986566	0.433888	1693	tags=30%, list=12%, signal=26%	Il17f Jun Nfatc1 Rela Rorc Smad3 Stat1 Stat3 Stat6
mmu00030	Pentose phosphate pathway - Mus musculus (house mouse)	24	0.548847	1.62177	0.0158929	0.478328	890	tags=29%, list=6%, signal=27%	Aldoa Gpi1 H6pd Idnk Pfkm Pgd Taldo1
mmu00480	Glutathione metabolism - Mus musculus (house mouse)	46	0.468975	1.5964	0.0106717	0.433888	2402	tags=30%, list=17%, signal=25%	Anpep Chac1 Gclc Gclm Ggt5 Gpx3 Gsr Gss Gsta3 Gsto1 Mgst3 Odc1 Pgd Txndc12
mmu00592	alpha-Linolenic acid metabolism - Mus musculus (house mouse)	13	0.602284	1.52155	0.0464293	0.520366	763	tags=23%, list=5%, signal=22%	Acaa1a Acox1 Fads2
mmu00520	Amino sugar and nucleotide sugar metabolism - Mus musculus (house mouse)	43	0.433824	1.4565	0.0319282	0.510201	2758	tags=40%, list=20%, signal=32%	Amdhd2 Cmah Cmas Cyb5r4 Fcsk Galk1 Gfpt1 Gmppa Gne Gpi1 Hexa Hk1 Hk2 Nans Pmm1 Pmm2 Uap1
mmu04625	C-type lectin receptor signaling pathway - Mus musculus (house mouse)	79	0.372043	1.40137	0.025	0.478328	2621	tags=34%, list=19%, signal=28%	Akt2 Arhgef12 Bcl3 Calm2 Fcer1g Irf1 Itpr1 Itpr2 Itpr3 Jun Map3k14 Mapk1 Mapk12 Mapk3 Mdm2 Nfatc1 Nfatc4 Nfkb1 Nfkb2 Pik3ca Ppp3cc Ppp3r1 Raf1 Rela Relb Rras2 Stat1
mmu00510	N-Glycan biosynthesis - Mus musculus (house mouse)	47	0.406343	1.38783	0.0498743	0.520366	1340	tags=23%, list=10%, signal=21%	Alg13 B4galt1 B4galt3 Ganab Magt1 Man1a2 Man2a2 Mgat4a Mgat5 Mogs Stt3a
mmu04936	Alcoholic liver disease - Mus musculus (house mouse)	98	0.355163	1.38681	0.0207583	0.478328	1338	tags=21%, list=10%, signal=20%	Acacb Acox1 Adipor1 Adipor2 Akt2 C4b Cpt1b Foxo3 Lpin1 Map2k4 Map3k14 Map3k5 Mapk12 Prkaa2 Rela Tab2 Tcf7l1 Tirap Tra2b Traf3 Traf6
mmu04068	FoxO signaling pathway - Mus musculus (house mouse)	105	0.333369	1.31544	0.0415956	0.520366	2009	tags=22%, list=14%, signal=19%	Akt2 Bcl6 Bnip3 Braf Fbxo32 Foxo3 Foxo4 Gabarapl1 Insr Mapk12 Mapk3 Mdm2 Pdpk1 Pik3ca Prkaa2 Prkag2 Raf1 Setd7 Sgk1 Smad3 Stat3 Stk4 Tgfbr1
mmu05202	Transcriptional misregulation in cancer - Mus musculus (house mouse)	128	0.322957	1.31066	0.0427168	0.520366	2832	tags=32%, list=20%, signal=26%	Atf1 Bcl2l1 Bcl6 Birc3 Bmp2k Ccnt1 Cdk9 Cdkn2c Cebpb Ddb2 Ddx5 Elk4 Etv5 Flt1 Fus Gria3 Hdac2 Hoxa9 Klf3 Kmt2a Lmo2 Mdm2 Mef2c Met Mitf Mllt3 Ncor1 Nfkb1 Per2 Pml Rel Rela Rxra Rxrg Smad1 Ss18 Taf15 Tspan7 Uty Zbtb16 Zbtb17
mmu04020	Calcium signaling pathway - Mus musculus (house mouse)	166	0.301307	1.26683	0.0463504	0.520366	1068	tags=16%, list=8%, signal=15%	Asph Cacna1d Calm2 Camk1 Camk2a Erbb4 Fgf2 Fgf7 Fgfr1 Fgfr2 Flt1 Itpr2 Itpr3 Mcoln1 Met Mylk Mylk2 Mylk4 Nfatc1 Nos1 Phkb Plcd3 Ppp3cc Slc8a3 Tfeb Tpcn1 Vegfc
mmu04510	Focal adhesion - Mus musculus (house mouse)	174	-0.315321	-1.31057	0.0310823	0.510201	3656	tags=41%, list=26%, signal=31%	Actb Actg1 Actn4 Birc2 Cav1 Col1a1 Col4a1 Col4a2 Col4a3 Col4a5 Col4a6 Col6a2 Col6a3 Crk Egfr Elk1 Emp1 Emp2 Flna Flnb Flnc Fn1 Grb2 Igf1r Itga11 Itga2b Itga6 Itga8 Itga9 Itgb1 Kdr Lama2 Lama4 Lamb1 Lamb2 Lamc3 Map2k1 Myl12a Mylpf Parva Pdgfc Pdgfd Pdgfra Pdgfrb Pik3cd Pik3r2 Pik3r3 Pip5k1b Ppp1cb Ppp1cc Prkcg Pten Ptk2 Rap1a Rapgef1 Rasgrf1 Reln Sos1 Sos2 Src Thbs1 Tln1 Tln2 Tnxb Vasp Vav3 Vcl Ve…
mmu05165	Human papillomavirus infection - Mus musculus (house mouse)	255	-0.303361	-1.31425	0.0156449	0.478328	3456	tags=34%, list=25%, signal=26%	Apc Atp6v0a2 Atp6v0d1 Atp6v1c1 Bcap31 Cdk4 Col1a1 Col4a1 Col4a2 Col4a3 Col4a5 Col4a6 Col6a2 Col6a3 Creb1 Creb5 Dlg2 Dlg3 Dvl1 Dvl3 Egfr Ep300 Fn1 Grb2 H2-D1 H2-K1 Hes1 Heyl Ifnar1 Ifnar2 Ikbkb Itga11 Itga2b Itga6 Itga8 Itga9 Itgb1 Jag1 Jak1 Kras Lama2 Lama4 Lamb1 Lamb2 Lamc3 Maml1 Maml2 Map2k1 Mtor Nfx1 Notch2 Notch3 Pdgfrb Pik3r2 Pik3r3 Pkm Ppp2r1a Ppp2r2a Ppp2r2d Ppp2r3a Ppp2r3c Ppp2r3d Ppp2r5c…
mmu04072	Phospholipase D signaling pathway - Mus musculus (house mouse)	111	-0.337362	-1.31711	0.0458388	0.520366	2075	tags=25%, list=15%, signal=22%	Adcy2 Agtr1a Arf1 Arf2 Cyth3 Dgkg Dnm2 Egfr F2r Gna12 Grb2 Kras Lpar1 Lpar4 Map2k1 Mtor Pdgfc Pdgfra Pip5k1b Pla2g4e Plcb4 Pld1 Plpp1 Rapgef4 Rheb Sos1 Sos2 Tsc2
mmu05206	MicroRNAs in cancer - Mus musculus (house mouse)	131	-0.336169	-1.34337	0.0298535	0.510201	2287	tags=27%, list=16%, signal=23%	Apc Bmpr2 Ccng1 Cd44 Cdc25b Crk Dnmt3b Egfr Ezh2 Grb2 Hnrnpk Irs1 Irs2 Kras Map2k1 Mdm4 Mtor Notch2 Notch3 Pdgfra Rdx Rps6ka5 Rptor Sirt1 Sos1 Sos2 Sox4 Tgfb2 Timp3 Tnxb Trp53 Ube2i Vegfa Vim Zeb1 Zfpm2
mmu05414	Dilated cardiomyopathy - Mus musculus (house mouse)	76	-0.378247	-1.39368	0.0345088	0.510201	3038	tags=33%, list=22%, signal=26%	Actb Actg1 Adcy2 Adrb1 Atp2a2 Cacna1c Cacna2d1 Cacnb2 Cacng7 Dag1 Itga2b Itga6 Itga8 Itga9 Itgb1 Lama2 Prkaca Prkacb Sgca Sgcg Slc8a1 Tgfb2 Tpm1 Tpm2 Tpm3
mmu03015	mRNA surveillance pathway - Mus musculus (house mouse)	83	-0.382146	-1.42632	0.0238727	0.478328	2977	tags=36%, list=21%, signal=29%	Acin1 Casc3 Cpsf3 Cpsf6 Cpsf7 Cstf2 Cstf3 Dazap1 Ddx19b Fip1l1 Hbs1l Nxf1 Nxt2 Pnn Ppp1cb Ppp1cc Ppp2r1a Ppp2r2a Ppp2r2d Ppp2r3a Ppp2r3d Ppp2r5c Ppp2r5e Rbm8a Rngtt Sap18 Srrm1 Upf1 Upf3b Wdr82
mmu05412	Arrhythmogenic right ventricular cardiomyopathy - Mus musculus (house mouse)	64	-0.399352	-1.42642	0.0330736	0.510201	2586	tags=31%, list=18%, signal=26%	Actb Actg1 Actn2 Atp2a2 Cacna1c Cacna2d1 Cacnb2 Cacng7 Ctnna1 Dag1 Gja1 Itga6 Itga8 Itga9 Itgb1 Lama2 Sgca Sgcg Slc8a1 Tcf7
mmu04962	Vasopressin-regulated water reabsorption - Mus musculus (house mouse)	36	-0.451638	-1.43806	0.0440061	0.520366	3683	tags=42%, list=26%, signal=31%	Aqp4 Arhgdib Creb1 Creb5 Dctn1 Dctn2 Dctn5 Dync1i1 Dync1li2 Dync2li1 Dynll1 Dynll2 Prkaca Prkacb Vamp2
mmu04670	Leukocyte transendothelial migration - Mus musculus (house mouse)	75	-0.392765	-1.44454	0.022941	0.478328	840	tags=17%, list=6%, signal=16%	Actb Actg1 Afdn Ctnna1 Ctnnd1 Gnai2 Jam3 Mapk14 Msn Myl12a Mylpf Ptk2 Vav3
mmu04714	Thermogenesis - Mus musculus (house mouse)	188	-0.347113	-1.45369	0.00333333	0.361404	2331	tags=30%, list=17%, signal=25%	Acsl1 Actb Actg1 Adcy2 Akt1s1 Arid1b Atp5f1a Atp5f1b Atp5mc3 Coa7 Cox10 Cox20 Cox4i1 Cox5b Cox6a1 Cox6a2 Cox6b1 Cox7a2l Cox7c Cpt2 Creb1 Creb5 Grb2 Kdm1a Kdm3b Kras Mapk14 Mlst8 Mtor Ndufa11 Ndufa4 Ndufa5 Ndufa6 Ndufa8 Ndufab1 Ndufaf7 Ndufb11 Ndufb8 Ndufs4 Ndufs6 Ndufv2 Ndufv3 Prkab2 Prkaca Prkacb Rheb Rptor Sdha Sdhd Smarca4 Smarcb1 Smarcd2 Sos1 Sos2 Tsc2 Uqcrc2
mmu04144	Endocytosis - Mus musculus (house mouse)	215	-0.34333	-1.45933	0.00238182	0.361404	2588	tags=31%, list=18%, signal=25%	Acap3 Agap1 Arf1 Arf2 Arfgap1 Arfgap3 Arfgef1 Arpc1a Arpc1b Asap1 Bin1 Capza1 Cav1 Cblb Clta Cyth3 Dnm2 Egfr Gbf1 Git2 Grk3 Grk6 H2-D1 H2-K1 Hspa8 Igf2r Iqsec1 Iqsec2 Iqsec3 Kif5a Kif5b Ldlr Mvb12a Pdgfra Pip5k1b Pld1 Pld2 Prkci Psd3 Rab10 Rab22a Rab35 Sh3gl1 Sh3glb1 Sh3kbp1 Smurf2 Snx2 Snx5 Spart Src Stam Stambp Tfrc Tgfbr2 Vps26a Vps35 Vps36 Vps4a Vps4b Washc1 Washc2 Washc3 Wasl Wipf1 Wwp1 Zfyv…
mmu05146	Amoebiasis - Mus musculus (house mouse)	66	-0.410789	-1.47531	0.0192052	0.478328	3618	tags=42%, list=26%, signal=32%	Actn4 Col1a1 Col3a1 Col4a1 Col4a2 Col4a3 Col4a5 Col4a6 Fn1 Gna11 Gnaq Lama2 Lama4 Lamb1 Lamb2 Lamc3 Pik3cd Pik3r2 Pik3r3 Plcb4 Prkaca Prkacb Prkcg Ptk2 Serpinb6a Tgfb2 Tlr4 Vcl
mmu04814	Motor proteins - Mus musculus (house mouse)	133	-0.373561	-1.49737	0.00656537	0.433888	2531	tags=24%, list=18%, signal=20%	Acta1 Actb Actg1 Actr1b Capza1 Dctn5 Dync1i1 Dync1li2 Dync2li1 Dynll2 Kif11 Kif18a Kif2a Kif5a Kif5b Kifc2 Klc1 Myh1 Myh10 Myh2 Myh9 Myl1 Myl12a Myl4 Mylpf Myo10 Myo16 Myo1b Myo9b Tnni2 Tpm2 Tubb4b
mmu05416	Viral myocarditis - Mus musculus (house mouse)	40	-0.461559	-1.50297	0.0244555	0.478328	1191	tags=20%, list=8%, signal=18%	Actb Actg1 Cav1 H2-D1 H2-K1 Lama2 Sgca Sgcg
mmu04612	Antigen processing and presentation - Mus musculus (house mouse)	38	-0.467385	-1.50348	0.0246795	0.478328	2347	tags=26%, list=17%, signal=22%	Creb1 Ctsl H2-D1 H2-K1 Hsp90aa1 Hspa4 Hspa8 Nfya Nfyb Nfyc
mmu00565	Ether lipid metabolism - Mus musculus (house mouse)	29	-0.541254	-1.63928	0.0103014	0.433888	3073	tags=52%, list=22%, signal=40%	Agps Cept1 Chpt1 Enpp2 Gdpd3 Pafah1b1 Pafah1b2 Pla2g4e Pld1 Pld2 Pld3 Plpp1 Selenoi Tmem86b Ugt8a
mmu04512	ECM-receptor interaction - Mus musculus (house mouse)	65	-0.461956	-1.65597	0.00266261	0.361404	3456	tags=43%, list=25%, signal=33%	Cd36 Cd44 Cd47 Col1a1 Col4a1 Col4a2 Col4a3 Col4a5 Col4a6 Col6a2 Col6a3 Dag1 Fn1 Frem1 Itga11 Itga2b Itga6 Itga8 Itga9 Itgb1 Lama2 Lama4 Lamb1 Lamb2 Lamc3 Reln Thbs1 Tnxb
mmu00062	Fatty acid elongation - Mus musculus (house mouse)	22	-0.585839	-1.66865	0.0101358	0.433888	1659	tags=55%, list=12%, signal=48%	Acaa2 Acot7 Elovl4 Elovl6 Hacd1 Hacd2 Hadha Hsd17b12 Mecr Ppt1 Tecr Them4

## Sheet: NMJ-KEGG
ID	Description	setSize	enrichmentScore	NES	pvalue	qvalue	rank	leading_edge	core_enrichment
mmu04914	Progesterone-mediated oocyte maturation - Mus musculus (house mouse)	60	0.498865	1.82272	0.000714286	0.0729323	1268	tags=32%, list=11%, signal=28%	Akt2 Akt3 Anapc10 Anapc16 Anapc4 Braf Cdc16 Cdc23 Cpeb1 Gnai3 Igf1r Map2k1 Mapk11 Mapk9 Pik3ca Pik3cb Pik3r1 Rps6ka1 Rps6ka3
mmu05143	African trypanosomiasis - Mus musculus (house mouse)	11	0.698386	1.70104	0.0117938	0.25469	2340	tags=55%, list=21%, signal=43%	Gnaq Hba-a2 Plcb4 Prkca Prkcb Vcam1
mmu04150	mTOR signaling pathway - Mus musculus (house mouse)	118	0.409134	1.67884	0.00034153	0.0729323	699	tags=22%, list=6%, signal=21%	Akt2 Akt3 Atp6v1a Atp6v1g1 Atp6v1h Braf Castor2 Clip1 Eif4e2 Fnip1 Fnip2 Grb10 Gsk3b Igf1r Irs1 Lpin1 Lpin2 Map2k1 Pik3ca Pik3r1 Prkca Rps6ka1 Rps6ka3 Slc38a9 Stk11 Tti1
mmu05135	Yersinia infection - Mus musculus (house mouse)	99	0.398703	1.58883	0.00399098	0.174643	1532	tags=31%, list=14%, signal=27%	Actb Actr2 Akt2 Akt3 Arpc3 Cdc42 Elmo1 Git2 Gnaq Gsk3b Irf3 Itga4 Map2k1 Map2k4 Map3k7 Mapk11 Mapk9 Nfatc1 Nfkb1 Pik3ca Pik3cb Pik3r1 Pip5k1a Pkn2 Pxn Rock1 Rps6ka1 Rps6ka3 Tbk1 Wipf1 Wipf3
mmu04936	Alcoholic liver disease - Mus musculus (house mouse)	85	0.399494	1.55393	0.00784109	0.240185	1589	tags=26%, list=14%, signal=22%	Acadm Adipor1 Akt2 Akt3 Camkk2 Cpt1a Ctnnb1 Foxo1 Foxo3 Gsk3b Irf3 Lpin1 Lpin2 Map2k4 Map3k7 Mapk11 Mapk9 Nfkb1 Srebf1 Tbk1 Tra2a Tra2b
mmu04670	Leukocyte transendothelial migration - Mus musculus (house mouse)	57	0.420558	1.51695	0.0189805	0.265457	1736	tags=37%, list=15%, signal=31%	Actb Actn4 Afdn Arhgap5 Cd99l2 Cdc42 Ctnna3 Ctnnb1 Gnai3 Itga4 Mapk11 Msn Mylpf Pik3ca Pik3cb Pik3r1 Prkca Prkcb Pxn Rapgef4 Rock1
mmu04120	Ubiquitin mediated proteolysis - Mus musculus (house mouse)	126	0.362758	1.50141	0.00527211	0.201866	2502	tags=37%, list=22%, signal=29%	Anapc10 Anapc16 Anapc4 Birc2 Birc6 Cblb Cdc16 Cdc23 Cul1 Cul3 Elob Eloc Fbxw11 Herc2 Herc4 Huwe1 Itch Map3k1 Mdm2 Mid1 Pias2 Pias3 Pias4 Prpf19 Rnf7 Sae1 Socs3 Traf6 Uba3 Uba52 Uba6 Ube2b Ube2d2a Ube2e3 Ube2f Ube2g1 Ube2g2 Ube2j2 Ube2q1 Ube2r2 Ube2w Ube3a Ube3b Ube3c Ubox5 Wwp1
mmu05215	Prostate cancer - Mus musculus (house mouse)	69	0.393285	1.47302	0.021712	0.26603	1543	tags=28%, list=14%, signal=24%	Akt2 Akt3 Braf Creb5 Ctnnb1 Fgfr1 Fgfr2 Foxo1 Gsk3b Igf1r Map2k1 Nfkb1 Pdgfb Pdgfc Pik3ca Pik3cb Pik3r1 Rb1 Sos1
mmu04917	Prolactin signaling pathway - Mus musculus (house mouse)	47	0.420858	1.46114	0.0361991	0.32733	1268	tags=34%, list=11%, signal=30%	Akt2 Akt3 Cish Foxo3 Gsk3b Map2k1 Mapk11 Mapk9 Nfkb1 Pik3ca Pik3cb Pik3r1 Socs2 Socs5 Socs6 Sos1
mmu04660	T cell receptor signaling pathway - Mus musculus (house mouse)	66	0.392942	1.46061	0.0256	0.28006	1268	tags=26%, list=11%, signal=23%	Akt2 Akt3 Cblb Cdc42 Gsk3b Malt1 Map2k1 Map3k7 Mapk11 Mapk9 Nfatc1 Nfkb1 Pik3ca Pik3cb Pik3r1 Prkcq Sos1
mmu01521	EGFR tyrosine kinase inhibitor resistance - Mus musculus (house mouse)	63	0.39403	1.45665	0.0295942	0.297788	1645	tags=30%, list=15%, signal=26%	Akt2 Akt3 Braf Eif4e2 Fgfr2 Foxo3 Gsk3b Igf1r Il6ra Map2k1 Pdgfb Pdgfc Pik3ca Pik3cb Pik3r1 Prkca Prkcb Rps6 Sos1
mmu04114	Oocyte meiosis - Mus musculus (house mouse)	78	0.377311	1.44563	0.0180924	0.265457	1234	tags=24%, list=11%, signal=22%	Anapc10 Anapc16 Anapc4 Cdc16 Cdc23 Cpeb1 Fbxw11 Igf1r Itpr1 Map2k1 Mapk11 Ppp1cb Ppp2ca Ppp2cb Pttg1 Rps6ka1 Rps6ka3 Slk Ywhag
mmu05213	Endometrial cancer - Mus musculus (house mouse)	49	0.408721	1.43127	0.0425262	0.342802	979	tags=24%, list=9%, signal=22%	Akt2 Akt3 Apc Braf Ctnna3 Ctnnb1 Foxo3 Gsk3b Map2k1 Pik3ca Pik3r1 Sos1
mmu04015	Rap1 signaling pathway - Mus musculus (house mouse)	130	0.335425	1.39397	0.019518	0.265457	1691	tags=25%, list=15%, signal=22%	Actb Adcy2 Afdn Akt2 Akt3 Angpt2 Braf Cdc42 Ctnnb1 Efna5 Farp2 Fgf23 Fgfr1 Fgfr2 Gnai3 Gnaq Igf1r Map2k1 Mapk11 Pdgfb Pdgfc Pfn1 Pik3ca Pik3cb Pik3r1 Prkca Prkcb Prkci Prkd1 Prkd3 Rala Rapgef4 Sipa1l1
mmu04668	TNF signaling pathway - Mus musculus (house mouse)	69	0.371575	1.3917	0.0420004	0.342802	2340	tags=30%, list=21%, signal=24%	Akt2 Akt3 Atf2 Birc2 Casp7 Creb5 Ikbkb Itch Map2k1 Map2k4 Map3k7 Mapk11 Mapk9 Nfkb1 Pgam5 Pik3ca Pik3cb Pik3r1 Rps6ka5 Socs3 Vcam1
mmu04211	Longevity regulating pathway - Mus musculus (house mouse)	72	0.362238	1.36788	0.0496379	0.352781	1674	tags=25%, list=15%, signal=21%	Adcy2 Adipor1 Akt2 Akt3 Atf2 Camkk2 Creb5 Eif4e2 Foxo1 Foxo3 Igf1r Irs1 Nfkb1 Pik3ca Pik3cb Pik3r1 Rptor Stk11
mmu05161	Hepatitis B - Mus musculus (house mouse)	104	0.338672	1.36076	0.0390557	0.332316	1571	tags=24%, list=14%, signal=21%	Akt2 Akt3 Atf2 Braf Creb5 Irf3 Map2k1 Map2k4 Map3k1 Map3k7 Mapk11 Mapk9 Nfatc1 Nfkb1 Pik3ca Pik3cb Pik3r1 Prkca Prkcb Rb1 Slc10a1 Smad3 Sos1 Tbk1 Tgfbr1
mmu04218	Cellular senescence - Mus musculus (house mouse)	116	0.331186	1.35516	0.0363325	0.32733	1278	tags=21%, list=11%, signal=19%	Akt2 Akt3 Capn1 Ccnd3 Ets1 Fbxw11 Foxo1 Foxo3 Hipk1 Hipk3 Itpr1 Map2k1 Mapk11 Nfatc1 Nfkb1 Pik3ca Pik3cb Pik3r1 Ppid Ppp1cb Rb1 Smad3 Sqstm1 Tgfbr1
mmu04010	MAPK signaling pathway - Mus musculus (house mouse)	195	0.309126	1.35482	0.0181189	0.265457	1609	tags=21%, list=14%, signal=18%	Akt2 Akt3 Atf2 Braf Cacng2 Cacng6 Cdc42 Dusp4 Dusp7 Efna5 Fgf23 Fgfr1 Fgfr2 Flnc Gdnf Igf1r Map2k1 Map2k4 Map2k5 Map3k1 Map3k10 Map3k20 Map3k7 Map4k4 Mapk11 Mapk9 Mapkapk2 Mknk2 Nfatc1 Nfkb1 Nlk Pdgfb Pdgfc Ppm1b Prkca Prkcb Rps6ka1 Rps6ka3 Sos1 Tgfbr1
mmu04261	Adrenergic signaling in cardiomyocytes - Mus musculus (house mouse)	102	0.333724	1.33705	0.0492457	0.352781	1674	tags=25%, list=15%, signal=21%	Adcy2 Akt2 Akt3 Atf2 Atp1b3 Atp2b1 Atp2b2 Cacng2 Cacng6 Camk2b Creb5 Gnai3 Gnaq Mapk11 Myl4 Popdc3 Ppp1cb Ppp2ca Ppp2cb Ppp2r3c Prkca Rapgef4 Slc8a1 Slc9a1 Tnnt2
mmu05418	Fluid shear stress and atherosclerosis - Mus musculus (house mouse)	95	0.337528	1.33567	0.0487465	0.352781	2598	tags=34%, list=23%, signal=26%	Actb Acvr1 Acvr2a Acvr2b Akt2 Akt3 Arhgef2 Bmpr1a Calm2 Ctnnb1 Gsto2 Ikbkb Kdr Map2k4 Map2k5 Map3k7 Mapk11 Mapk9 Mef2a Mgst1 Nfe2l2 Nfkb1 Pdgfb Pias4 Pik3ca Pik3cb Pik3r1 Prkcz Sdc4 Sqstm1 Txn1 Vcam1
mmu05415	Diabetic cardiomyopathy - Mus musculus (house mouse)	148	-0.322659	-1.41925	0.0124719	0.25469	2282	tags=32%, list=20%, signal=26%	Agtr1a Atp2a1 Atp5f1a Atp5f1b Atp5f1c Atp5f1e Atp5mc2 Atp5mc3 Atp5pd Atp5po Camk2a Camk2d Camk2g Cd36 Cox4i1 Cox5a Cox7a2l Cox7c Gys1 Mapk14 Mpc1 Mpc2 Ndufa10 Ndufa7 Ndufb5 Ndufb8 Ndufs1 Ndufs2 Ndufs3 Ndufs4 Ndufs5 Ndufs7 Ndufv1 Pdha1 Pdhb Pik3cd Pik3r3 Ppara Pten Rac1 Sdha Slc2a4 Smad2 Tbc1d4 Uqcrc1 Uqcrc2 Uqcrh Vdac1
mmu04070	Phosphatidylinositol signaling system - Mus musculus (house mouse)	80	-0.361659	-1.44424	0.0236166	0.278236	2350	tags=35%, list=21%, signal=28%	Dgka Dgkg Dgkh Inpp4b Inpp5a Inpp5b Inpp5f Inppl1 Ip6k3 Itpr2 Mtm1 Mtmr1 Mtmr14 Mtmr4 Mtmr6 Pi4k2a Pi4k2b Pik3c2a Pik3c2b Pik3cd Pik3r3 Pip4k2a Pip4k2b Pip4p1 Pip5k1b Plcd4 Ppip5k1 Pten
mmu00330	Arginine and proline metabolism - Mus musculus (house mouse)	30	-0.460401	-1.50458	0.0350152	0.32733	404	tags=23%, list=4%, signal=23%	Aldh4a1 Aldh7a1 Amd1 Ckmt2 Got1 Got2 Nos1
mmu00562	Inositol phosphate metabolism - Mus musculus (house mouse)	59	-0.398507	-1.50688	0.019932	0.265457	2350	tags=39%, list=21%, signal=31%	Aldh6a1 Fig4 Inpp4b Inpp5a Inpp5b Inpp5f Inppl1 Mtm1 Mtmr1 Mtmr14 Mtmr4 Mtmr6 Pi4k2a Pi4k2b Pik3c2a Pik3c2b Pik3cd Pip4k2a Pip4k2b Pip5k1b Plcd4 Pten Tpi1
mmu00360	Phenylalanine metabolism - Mus musculus (house mouse)	5	-0.759239	-1.51115	0.0495211	0.352781	289	tags=60%, list=3%, signal=58%	Got1 Got2 Il4i1
mmu04814	Motor proteins - Mus musculus (house mouse)	103	-0.368856	-1.5381	0.00634398	0.215918	1448	tags=21%, list=13%, signal=19%	Acta1 Actg1 Capza2 Dnah12 Dync1h1 Dynll2 Kif16b Kif26b Kif5b Kifap3 Myh1 Myh14 Myh2 Myh9 Myl1 Myl12b Myo18b Myo1c Tnnc2 Tnni2 Tpm1 Tpm2
mmu01210	2-Oxocarboxylic acid metabolism - Mus musculus (house mouse)	14	-0.580549	-1.5541	0.0389164	0.332316	1651	tags=50%, list=15%, signal=43%	Aco1 Aco2 Got1 Got2 Idh2 Idh3a Idh3g
mmu03320	PPAR signaling pathway - Mus musculus (house mouse)	40	-0.447737	-1.55859	0.0184199	0.265457	747	tags=22%, list=7%, signal=21%	Acadl Acsl1 Cd36 Fabp4 Me1 Me3 Pdpk1 Ppara Sorbs1
mmu02010	ABC transporters - Mus musculus (house mouse)	27	-0.489967	-1.55894	0.0248963	0.28006	2075	tags=41%, list=18%, signal=33%	Abca8a Abcb4 Abcb7 Abcb8 Abcb9 Abcc1 Abcc4 Abcc5 Abcc9 Abcd1 Abcd2
mmu00640	Propanoate metabolism - Mus musculus (house mouse)	29	-0.486541	-1.57638	0.0213508	0.26603	1876	tags=41%, list=17%, signal=35%	Acaca Acads Acss2 Aldh6a1 Bckdha Dbt Echdc1 Hadha Ldha Ldhb Pcca Suclg1
mmu00730	Thiamine metabolism - Mus musculus (house mouse)	9	-0.673575	-1.59336	0.030137	0.297788	497	tags=44%, list=4%, signal=43%	Ak2 Alpl Nfs1 Tpk1
mmu00512	Mucin type O-glycan biosynthesis - Mus musculus (house mouse)	17	-0.561469	-1.59474	0.028842	0.297788	1569	tags=35%, list=14%, signal=30%	C1galt1 C1galt1c1 Galnt10 Galnt15 Galnt7 St3gal2
mmu01230	Biosynthesis of amino acids - Mus musculus (house mouse)	47	-0.442772	-1.5958	0.0111682	0.25469	1816	tags=36%, list=16%, signal=30%	Aco1 Aco2 Eno1 Eno3 Got1 Got2 Idh2 Idh3a Idh3g Mat2a Pcx Pfkl Pkm Prps1l3 Rpia Shmt2 Tpi1
mmu00010	Glycolysis / Gluconeogenesis - Mus musculus (house mouse)	38	-0.467184	-1.60597	0.013729	0.262837	2585	tags=50%, list=23%, signal=39%	Acss2 Adh5 Adpgk Aldh3a2 Aldh7a1 Aldh9a1 Dlat Eno1 Eno3 Fbp2 Gapdh Ldha Ldhb Pdha1 Pdhb Pfkl Pgm1 Pkm Tpi1
mmu00604	Glycosphingolipid biosynthesis - ganglio series - Mus musculus (house mouse)	11	-0.660536	-1.6582	0.0177028	0.265457	1049	tags=36%, list=9%, signal=33%	Glb1 Hexa Slc33a1 St3gal2
mmu00603	Glycosphingolipid biosynthesis - globo and isoglobo series - Mus musculus (house mouse)	8	-0.761898	-1.7369	0.00907364	0.252673	1060	tags=38%, list=9%, signal=34%	A4galt Hexa St3gal2
mmu04964	Proximal tubule bicarbonate reclamation - Mus musculus (house mouse)	12	-0.675145	-1.74034	0.00997877	0.25469	241	tags=50%, list=2%, signal=49%	Atp1a2 Atp1b1 Car2 Glud1 Mdh1 Slc4a4
mmu00620	Pyruvate metabolism - Mus musculus (house mouse)	33	-0.526333	-1.75161	0.0035188	0.174643	2461	tags=55%, list=22%, signal=43%	Acaca Acat1 Acss2 Adh5 Aldh3a2 Aldh7a1 Aldh9a1 Dlat Ldha Ldhb Mdh1 Mdh2 Me1 Me3 Pcx Pdha1 Pdhb Pkm
mmu00020	Citrate cycle (TCA cycle) - Mus musculus (house mouse)	27	-0.572309	-1.82093	0.00218388	0.133792	2148	tags=56%, list=19%, signal=45%	Aco1 Aco2 Dlat Dlst Idh2 Idh3a Idh3g Mdh1 Mdh2 Ogdh Pcx Pdha1 Pdhb Sdha Suclg1
mmu04976	Bile secretion - Mus musculus (house mouse)	34	-0.547033	-1.83434	0.001754	0.133792	669	tags=26%, list=6%, signal=25%	Abcb4 Abcc4 Atp1a2 Atp1b1 Car2 Hmgcr Kcnn2 Scarb1 Slc4a4
mmu01200	Carbon metabolism - Mus musculus (house mouse)	83	-0.469758	-1.8872	0.000697512	0.0729323	2148	tags=41%, list=19%, signal=33%	Acads Aco1 Aco2 Acss2 Adh5 Aldh6a1 Amt Dlat Dlst Eno1 Eno3 Glud1 Got1 Got2 Idh2 Idh3a Idh3g Mdh1 Mdh2 Me1 Me3 Ogdh Pcca Pcx Pdha1 Pdhb Pfkl Pkm Prps1l3 Rpia Sdha Shmt2 Suclg1 Tpi1

[truncated: 3 more sheets: MTJ-KEGG, Tenocyte-KEGG, Pericyte-KEGG]
